# Supplementary material for: Quantifying the Search Behaviour of Different Demographics Using Google Correlate
Source: PLoS One. 2016 Feb 24;11(2):e0149025. doi: 10.1371/journal.pone.0149025 (PMC4766235; doi:10.1371/journal.pone.0149025)
Supplement: S1 Data — Contains all results from Google Correlate used in this study. (TXT) [file pone.0149025.s002.txt]

#-----------------------------------------------
Birth Rates Positive Correlation Results

Headers:

Correlation -	Pearson's correlation between the
				birth rates and the Google search 
				volume for the term.

Term - 			The search term.
#-----------------------------------------------
Correlation,Term
0.8232,5 languages of love
0.8217,languages of love
0.8097,pregnancy workout
0.8058,pregnancy workouts
0.8019,pregnancy calculator
0.7957,five languages of love
0.7894,baby constipation
0.7874,4700
0.7865,belly bandit
0.786,company christmas party
0.7836,diarrhea during pregnancy
0.7787,baby diarrhea
0.7773,meeting agenda
0.7749,pregnant lady
0.7734,ip calculator
0.7729,janae
0.7681,projector screen
0.7647,pregnancy calendar
0.7643,baby car seat cover
0.7628,bradley method
0.7628,vintage swimsuits
0.7614,baby announcement
0.7594,before you get married
0.7589,pregnancy weight
0.7556,3600
0.7531,lanae
0.7517,jaxon
0.7517,baby announcements
0.7488,lose weight while pregnant
0.7483,engagement photography
0.7469,baby car seat


#-----------------------------------------------
Birth Rates Negative Correlation Results

Headers:

Correlation -	Pearson's correlation between the
				inverted birth rates and the Google 
				search volume for the term.

Term - 			The search term.
#-----------------------------------------------
Correlation,Term
0.8179,dry cat food
0.8174,lotta love
0.8097,whole lotta love
0.8063,food for cats
0.8034,cat food recall
0.8005,sympathy for the devil
0.7952,court of the crimson king
0.7932,bong slide
0.7913,12/12
0.7894,older cats
0.7894,for cats
0.7845,the crimson king
0.7845,cat not eating
0.7821,procol harum
0.7821,fancy feast
0.7812,baked boneless chicken
0.7802,whole lotta
0.7725,indoor cats
0.7715,friskies
0.7696,coffee k-cups
0.7691,how to pack a bowl
0.7686,cat food
0.7686,countrycurtains.com
0.7681,silver marks
0.7671,badass buddy
0.7667,procol
0.7652,the wind cries mary
0.7647,week in a day
0.7643,free buddy icons
0.7633,buddy profiles
0.7633,aim buddy icons


#-----------------------------------------------
Mortality Rates Positive Correlation Results

Headers:

Correlation -	Pearson's correlation between the
				mortality rates and the Google
				search volume for the term.

Term - 			The search term.
#-----------------------------------------------
Correlation,Term
0.8066,genital warts pictures
0.8061,loan for bad credit
0.8041,loans for people with bad credit
0.7959,top r
0.795,jackson songs
0.7941,white males
0.7925,funeral video
0.79,university.com
0.7873,administration job
0.7864,people with bad credit
0.7864,guaranteed approval
0.7848,abnormal pap smear
0.7846,sexually transmitted
0.7837,taylor pictures
0.7828,pictures of michael
0.7796,located in
0.7796,loans for
0.7794,cheap bedroom furniture
0.7792,transmitted diseases
0.779,sexually transmitted diseases
0.7785,vh1.com
0.7785,cry video
0.7785,type of degree
0.7783,still living
0.7783,hairstyles pictures
0.7781,bad credit score
0.7765,loan lenders
0.7762,loans for bad credit
0.7758,the prayers
0.7756,credit personal
0.7751,www.hud.gov


#-----------------------------------------------
Mortality Rates Negative Correlation Results

Headers:

Correlation -	Pearson's correlation between the
				inverted mortality rates and the 
				Google search volume for the term.

Term - 			The search term.
#-----------------------------------------------
Correlation,Term
0.7877,danish
0.7619,hunter douglas duette
0.7552,grams in ounces
0.7477,red cabbage salad
0.7477,simple frosting
0.7461,baby beluga
0.7461,carob chips
0.7458,kael
0.7448,forester sti
0.7445,senior housing
0.7419,ewan
0.7397,bmx biking
0.739,subaru rs
0.739,baby beluga lyrics
0.7384,radish salad
0.7381,nilsson
0.7377,subaru forester 2009
0.7368,hi there
0.7355,tintin movie
0.7348,how to make frosting
0.7345,everyday i see my dream
0.7329,forester 2009
0.7319,gluten?
0.731,old mac
0.7306,make frosting
0.7306,where the hell is matt
0.7281,superbowl start time
0.7268,how to cook barley
0.7261,brined turkey
0.7255,10.4
0.7255,subaru 2011


#-----------------------------------------------
Random Data Correlation Results

Headers:

Correlation -	Pearson's correlation between the
				inverted mortality rates and the 
				Google search volume for the term.

Term - 			The search term.

k - 			The kth most correlated search term.
				A k=0 means the most correlated
				result, a k=1 means the second most
				correlated result.

series - 		The number/id of the random data
				submitted to Google Correlate to
				get this result.
#-----------------------------------------------
k,Correlation,Term,series
0,0.7665,swiss miss hot chocolate,0
1,0.761,armpit pain,0
2,0.7542,winter cover,0
3,0.7536,flower boxes,0
4,0.7397,top 500 songs,0
5,0.7356,drop ceilings,0
6,0.7336,500 songs,0
7,0.7329,winter theme,0
8,0.732,bob vila,0
9,0.7317,automatic car starter,0
10,0.7299,automatic starter,0
11,0.7265,nicorette,0
12,0.726,babysitters club,0
13,0.7239,winter scene,0
14,0.7229,no heat,0
15,0.7206,robin bird,0
16,0.7206,weight watchers core,0
17,0.7176,post covers,0
18,0.7171,this winter,0
19,0.7153,free gum,0
20,0.7152,sporto,0
21,0.715,drop ceiling,0
22,0.7149,american girl,0
23,0.7148,franks red hot,0
24,0.7146,heating bill,0
25,0.7141,melt snow,0
26,0.7109,falling down stairs,0
27,0.7086,hydraulic cement,0
28,0.708,down the stairs,0
29,0.7077,down stairs,0
30,0.7073,wall phone,0
31,0.7072,small kitchen,0
32,0.7072,going down swinging,0
33,0.7069,matchbox cars,0
34,0.7069,kitchen wall,0
35,0.7068,turtleneck sweater,0
36,0.7068,drop ceiling tiles,0
37,0.7063,ceiling installation,0
38,0.7059,cherry kitchen,0
39,0.7055,basement stairs,0
40,0.7054,grounded for life,0
41,0.7052,quitting smoking,0
42,0.7042,matchbox car,0
43,0.7038,basement flooring,0
44,0.7038,mock neck,0
45,0.7033,invisible dog,0
46,0.7027,wet tail,0
47,0.702,sink base,0
48,0.7017,rook piercing,0
49,0.7011,end,0
50,0.7007,fat free,0
51,0.7003,goo goo,0
52,0.7002,waterproofer,0
53,0.7002,goo dolls,0
54,0.6995,goo goo dolls,0
55,0.6987,www.petfinder.com,0
56,0.6984,renegade lyrics,0
57,0.6982,david the gnome,0
58,0.6965,mold removal,0
59,0.6957,cheap all inclusive vacation,0
60,0.6956,summer songs,0
61,0.6953,corner tv stand,0
62,0.6952,corner tv,0
63,0.6951,sinus pain,0
64,0.6948,leaves fall,0
65,0.6944,college statistics,0
66,0.6944,fifth metatarsal,0
67,0.6934,floor nailer,0
68,0.6928,candle,0
69,0.6922,its a wonderful,0
70,0.6919,malarchuk,0
71,0.6915,house quotes,0
72,0.6914,drafty,0
73,0.6913,sport in america,0
74,0.6913,swiss miss,0
75,0.6912,petfinder,0
76,0.691,miss hot,0
77,0.6909,active thyroid,0
78,0.6903,out of bed,0
79,0.6903,canadian hemlock,0
80,0.6902,coat with hood,0
81,0.6899,my deck,0
82,0.6894,cheap vacations,0
83,0.6893,100 greatest,0
84,0.6889,petfinder.com,0
85,0.6889,dark brown sugar,0
86,0.6886,seasonal depression,0
87,0.6884,cold as,0
88,0.6877,peanut allergy,0
89,0.6876,archie bunker,0
90,0.6876,vasovagal,0
91,0.6874,free shipping coupon codes,0
92,0.6872,north face fleece,0
93,0.6868,weight watchers,0
94,0.6868,retailmenot.com,0
95,0.6867,unique girls,0
96,0.6862,calf pain,0
97,0.6862,indoor water park,0
98,0.6861,driving songs,0
99,0.6861,video game systems,0
0,0.6778,rhubarb custard,1
1,0.6748,homemade pizza recipe,1
2,0.6737,northern lites,1
3,0.6735,rhubarb custard pie,1
4,0.6705,city in canada,1
5,0.6695,gamehide,1
6,0.6672,riedell,1
7,0.6667,english cream golden,1
8,0.6638,rhubarb wine,1
9,0.6623,caring bridges,1
10,0.6589,english springer spaniel,1
11,0.6567,super trooper,1
12,0.6566,gum tissue,1
13,0.6558,english springer,1
14,0.6556,recipe for rhubarb,1
15,0.6539,rhubarb dessert,1
16,0.6537,tarkett flooring,1
17,0.6535,fishing reports,1
18,0.6532,life in a northern town,1
19,0.6526,water pillow,1
20,0.6523,fishing flasher,1
21,0.6519,average temp,1
22,0.6508,umbrella plant,1
23,0.6504,sylvan boat,1
24,0.6497,motorcycle trip,1
25,0.6491,springer spaniel,1
26,0.649,rhubarb muffin,1
27,0.6487,munsterlander,1
28,0.6481,bier block,1
29,0.648,rhubarb cake,1
30,0.6477,cranberry bush,1
31,0.6468,rhubarb upside down cake,1
32,0.6467,rhubarb strawberry jam,1
33,0.6466,arctic cat for sale,1
34,0.6459,rhubarb bread,1
35,0.6455,repower,1
36,0.6455,insulation blower,1
37,0.6452,muskrat,1
38,0.6441,columbia jacket,1
39,0.6435,mercury 9.9,1
40,0.6428,tarkett,1
41,0.6426,tie a toga,1
42,0.6422,life in a northern town lyrics,1
43,0.6415,www.denniskirk.com,1
44,0.6412,rhubarb jam recipe,1
45,0.6407,i rode,1
46,0.6405,northern town lyrics,1
47,0.6402,tying a tie,1
48,0.6392,condensation on windows,1
49,0.6389,papke,1
50,0.6387,inboards,1
51,0.6386,transplanting rhubarb,1
52,0.6383,bullhead fish,1
53,0.6365,royal cargo,1
54,0.6363,north american,1
55,0.6359,large munsterlander,1
56,0.6359,taco pie,1
57,0.6359,northern pike,1
58,0.6359,toffee bars,1
59,0.6357,how to tie a toga,1
60,0.6356,msn icons,1
61,0.6355,winter headbands,1
62,0.6354,pike fishing tips,1
63,0.6352,rhubarb recipes,1
64,0.6345,springer spaniel puppy,1
65,0.6342,big n rich,1
66,0.6342,logo clothing,1
67,0.6342,larson photography,1
68,0.6341,hotels with pools,1
69,0.6341,rhubarb cake recipe,1
70,0.6337,taco pie recipe,1
71,0.6335,1974 kawasaki,1
72,0.6332,wart treatment,1
73,0.6332,small munsterlander,1
74,0.6331,loft plans,1
75,0.6331,dill pickle recipes,1
76,0.633,fishing jig,1
77,0.6327,post-secondary,1
78,0.6325,cb750k,1
79,0.6323,gohl,1
80,0.6323,rhubarb muffins,1
81,0.6321,northern pike fishing,1
82,0.632,mandatory reporting laws,1
83,0.6319,rhubarb bars,1
84,0.6316,home humidity,1
85,0.6316,crab pasta salad,1
86,0.6315,corner gas,1
87,0.6315,frabill,1
88,0.6311,20 week ultrasound,1
89,0.6307,first report of injury,1
90,0.6306,industrial vacuum,1
91,0.6306,pickle fish,1
92,0.6303,lund,1
93,0.63,canadian map,1
94,0.6297,recipe rhubarb,1
95,0.6296,cement board siding,1
96,0.6295,fish batter,1
97,0.6293,omnifilter,1
98,0.6291,garage heater,1
99,0.629,sheep movie,1
0,0.7018,state farm insurance,2
1,0.7002,farm insurance,2
2,0.694,2506,2
3,0.6908,spaghetti noodles,2
4,0.6892,1814,2
5,0.6887,1002,2
6,0.6847,2210,2
7,0.6815,chris rice,2
8,0.679,marriage book,2
9,0.676,invitation examples,2
10,0.6746,2007 access,2
11,0.6689,kickball rules,2
12,0.6682,1806,2
13,0.6671,best swimsuit,2
14,0.6669,olive garden dressing,2
15,0.6664,pluggedin.com,2
16,0.6663,10th avenue north,2
17,0.6648,massachusetts abbreviation,2
18,0.6639,insurance state farm,2
19,0.663,praise to the lord,2
20,0.6605,now is the time,2
21,0.66,marriage advice,2
22,0.66,golden mushroom soup,2
23,0.6589,jimmy dean,2
24,0.658,field picture,2
25,0.6579,bebo norman,2
26,0.6577,ranch packet,2
27,0.6575,zesty italian,2
28,0.6571,john huss,2
29,0.6568,light the fire,2
30,0.6559,gold hunter,2
31,0.6556,runny poop,2
32,0.6556,standing water,2
33,0.6554,now is the time for all,2
34,0.6551,adventure bible,2
35,0.6549,bible timeline,2
36,0.6545,weed and feed,2
37,0.6541,michael w,2
38,0.6535,olive garden salad,2
39,0.6533,powdered sugar glaze,2
40,0.6531,now is the time for all good,2
41,0.6523,cucumber tomato,2
42,0.652,lots for sale,2
43,0.6519,dave ramsey financial peace,2
44,0.6518,jig heads,2
45,0.6512,dave ramsey financial,2
46,0.6509,shack book,2
47,0.6509,popcorn salt,2
48,0.6509,veggie tales,2
49,0.6508,ramsey financial,2
50,0.6498,ramsey financial peace,2
51,0.6492,toby mac,2
52,0.649,office clip art,2
53,0.649,browning gold,2
54,0.6488,baked chicken and rice,2
55,0.6487,fishing tips,2
56,0.6487,olive garden salad dressing,2
57,0.6484,garden salad dressing,2
58,0.6482,going fishing,2
59,0.6481,hours of service,2
60,0.6478,mary kay cosmetics,2
61,0.6475,4010,2
62,0.6475,vinegar water,2
63,0.6472,contemporary wedding,2
64,0.6471,jean johnson,2
65,0.6465,before the morning,2
66,0.646,browning gold hunter,2
67,0.646,go to the doctor,2
68,0.6458,twila paris,2
69,0.6458,home by owner,2
70,0.6457,bladder infection symptoms,2
71,0.6456,trucking,2
72,0.6456,swimsuits for big busts,2
73,0.6455,amy grant,2
74,0.6452,cucumber tomato salad,2
75,0.6452,2203,2
76,0.6448,planning guide,2
77,0.6447,aaron shust,2
78,0.6446,once a month,2
79,0.6446,bosses day,2
80,0.6445,brandon heath,2
81,0.6444,bigot definition,2
82,0.6442,pizza hut crust,2
83,0.6438,sure step,2
84,0.6438,athletic shoes,2
85,0.6437,i am in christ,2
86,0.6437,the shack book,2
87,0.6434,michael w smith,2
88,0.6433,budget planning,2
89,0.6432,kimball piano,2
90,0.6432,fireproof movie,2
91,0.6429,beretta neos,2
92,0.6428,mary kay,2
93,0.6426,silly songs with larry,2
94,0.6425,copycat,2
95,0.6424,ranch seasoning,2
96,0.6424,reception invitation wording,2
97,0.6422,baby acne,2
98,0.6418,veggie tale,2
99,0.6413,awana,2
0,0.7307,1999 pontiac grand am se,3
1,0.7124,call buffalo wild wings,3
2,0.696,polish sausage,3
3,0.695,womens jordan shoes,3
4,0.6949,cheesy potato,3
5,0.6933,harley davidson signs,3
6,0.6923,how much caffeine is in mountain dew,3
7,0.6874,96 neon,3
8,0.6873,make chicken noodle soup,3
9,0.6838,wildfire 2,3
10,0.6817,nike coats,3
11,0.6791,1995 cavalier,3
12,0.6774,d milk,3
13,0.6774,cheesy hash brown casserole,3
14,0.6767,whats a fox say,3
15,0.6762,97 cutlass,3
16,0.675,time off work,3
17,0.6734,sparkle boots,3
18,0.6727,2004 pontiac grand am gt,3
19,0.672,jimmy johns calorie,3
20,0.6717,beretta z26,3
21,0.6697,fruit salad with pudding,3
22,0.6675,95 dodge avenger,3
23,0.6673,brian schultz,3
24,0.6663,harley davidson home,3
25,0.6657,dodge journey for sale,3
26,0.6654,cougar car,3
27,0.6651,ground venison jerky,3
28,0.6649,puking and diarrhea,3
29,0.6641,2012 chevy cruze,3
30,0.6628,vitamin d milk,3
31,0.6622,zzp performance,3
32,0.6613,fred bear bow,3
33,0.6611,monopoly pieces,3
34,0.6601,2002 cougar,3
35,0.6594,lock out hubs,3
36,0.6591,dodge stratus for sale,3
37,0.6588,turkey in electric roaster,3
38,0.6581,my van,3
39,0.6568,i got a car george strait,3
40,0.6564,2006 cobalt,3
41,0.6564,1999 sunfire,3
42,0.6563,fruit salad with vanilla pudding,3
43,0.6556,miracle whip coupons,3
44,0.6556,maytag wringer washer,3
45,0.655,how to make goulash,3
46,0.6547,99 sunfire,3
47,0.6547,early childhood conferences,3
48,0.6541,midwest open,3
49,0.6533,wedding shower game,3
50,0.6528,free police scanner,3
51,0.6523,plastic pop,3
52,0.6518,cheesy potato casserole,3
53,0.6517,change oil light,3
54,0.6512,chicago midwinter,3
55,0.6507,pontiac sunfire for sale,3
56,0.6502,cheesy potato soup,3
57,0.6501,recipe for stuffed green peppers,3
58,0.6493,chevy cruze,3
59,0.6486,stove top stuffing casserole,3
60,0.6484,rubber inc,3
61,0.6478,stuffed green peppers,3
62,0.6477,perfect act score,3
63,0.6475,98 sunfire,3
64,0.6471,2.2 ecotec,3
65,0.6471,pretzel dessert recipe,3
66,0.6456,2001 sunfire,3
67,0.645,clot symptoms,3
68,0.645,mcdonalds nutrition information,3
69,0.6448,chicago motels,3
70,0.6441,zx2,3
71,0.6436,how to make ramen noodles in the microwave,3
72,0.6435,local anesthetic,3
73,0.6434,sparkle ugg boots,3
74,0.6434,cj banks coupon,3
75,0.6433,blood clot symptoms,3
76,0.6428,foxpro wildfire 2,3
77,0.6425,heart shaped pizza,3
78,0.642,amish buck,3
79,0.6417,dodge journey,3
80,0.6416,couple weeks,3
81,0.6415,2003 sunfire,3
82,0.6412,hotels in chicago il,3
83,0.6411,how to make fleece tie blankets,3
84,0.641,2002 cavalier,3
85,0.6408,93 ford tempo,3
86,0.6408,little weenies,3
87,0.6405,off work,3
88,0.6404,1970 plymouth superbird,3
89,0.64,rinker captiva,3
90,0.64,06 cobalt,3
91,0.64,96 ford contour,3
92,0.6398,98 dodge avenger,3
93,0.6392,berry weiss,3
94,0.6392,pontiac g6 mpg,3
95,0.639,sold john michael montgomery,3
96,0.6386,cranberry jello,3
97,0.6381,harley davidson checks,3
98,0.638,elm tree bark,3
99,0.6379,pop tab,3
0,0.8214,places to visit on the east coast,4
1,0.8121,earthquake august 23 2011,4
2,0.8058,weather in outer banks,4
3,0.8016,twiddy.com,4
4,0.7974,dc hotel deals,4
5,0.7955,east coast resorts,4
6,0.7946,resorts on the east coast,4
7,0.793,cape hatteras rentals,4
8,0.7924,north carolina rentals,4
9,0.7922,woodstone at massanutten,4
10,0.7913,colonial williamsburg hotels,4
11,0.7889,jefferson cup soccer,4
12,0.7889,townhouses,4
13,0.788,verizon call block,4
14,0.7862,stink bug infestation,4
15,0.7862,tunnel bridge,4
16,0.7858,hotels gettysburg,4
17,0.7851,washington dc hotel deals,4
18,0.785,pennsylvania ski resorts,4
19,0.785,colonies at williamsburg,4
20,0.7849,wyndham kingsgate,4
21,0.7838,hatteras rentals,4
22,0.7828,resorts east coast,4
23,0.7825,enchantment of the sea,4
24,0.782,cherry blossoms in washington,4
25,0.7802,oceanfront hotel,4
26,0.7799,resorts in pennsylvania,4
27,0.7797,kingsgate williamsburg,4
28,0.7794,cicada 2013,4
29,0.7786,visit washington dc,4
30,0.7781,spray nine,4
31,0.7772,harbour rentals,4
32,0.7761,palladium jamaica resort,4
33,0.776,the historic powhatan resort,4
34,0.7759,jamaica resort,4
35,0.7757,pennsylvania ski,4
36,0.7754,grand palladium jamaica resort,4
37,0.7752,august 23 2011,4
38,0.7751,williamsburg vacation,4
39,0.775,williamsburg woodlands,4
40,0.775,vacations east coast,4
41,0.7744,carolina designs,4
42,0.7744,twiddy,4
43,0.7741,steak umm,4
44,0.7733,surf and sound,4
45,0.773,venkateswara temple pittsburgh,4
46,0.7729,grand palladium jamaica resort & spa,4
47,0.7727,outer banks corolla,4
48,0.7725,east coast ski resorts,4
49,0.7721,whalehead beach,4
50,0.7721,sears tire coupons,4
51,0.7718,amish shed,4
52,0.7717,regal movie theatre,4
53,0.7715,washington dc hotels,4
54,0.7707,outer banks rentals,4
55,0.7705,regal movie theater,4
56,0.7702,casinos in pennsylvania,4
57,0.7702,busch gardens vacation,4
58,0.77,holiday inn express washington dc,4
59,0.7691,pittsburgh temple,4
60,0.7683,southern shore,4
61,0.7678,east coast family,4
62,0.7678,poconos honeymoon,4
63,0.7676,chincoteague island,4
64,0.7676,"outer banks, north carolina",4
65,0.7675,atlantic region,4
66,0.7666,hershey pa hotels,4
67,0.7658,ski pennsylvania,4
68,0.7657,obx rentals,4
69,0.7652,atlantic city vacation,4
70,0.7645,hotels in washington dc,4
71,0.7643,point plaza,4
72,0.7641,virginia hotel,4
73,0.7639,ryan home,4
74,0.7638,jefferson cup,4
75,0.7633,wyndham patriots place,4
76,0.7625,points for speeding,4
77,0.7623,corolla classic,4
78,0.7619,williamsburg.com,4
79,0.7617,outer banks rental,4
80,0.7616,lancaster pa amish,4
81,0.7609,washington dc cherry,4
82,0.7601,brindley beach,4
83,0.76,smithsonian museum washington dc,4
84,0.7596,pennsylvania resorts,4
85,0.7593,time difference between us and uk,4
86,0.7592,speeding ticket points,4
87,0.7587,jamaican curry chicken recipe,4
88,0.7581,visit williamsburg,4
89,0.7578,corolla classic vacations,4
90,0.7578,chincoteague island va,4
91,0.7572,hotels lancaster,4
92,0.7566,mid atlantic conference,4
93,0.7566,salafi,4
94,0.7563,cheap hotels in washington dc,4
95,0.7563,washington dc cherry blossom,4
96,0.7557,pjm,4
97,0.7553,holiday inn express lancaster,4
98,0.7552,chesapeake bay bridge-tunnel,4
99,0.7551,bangladesh newspapers,4
0,0.7956,cornell athletics,5
1,0.783,new york city train,5
2,0.7821,i am you,5
3,0.7728,albany athletics,5
4,0.7713,krasner,5
5,0.7705,cooperstown ny hotels,5
6,0.7698,clarkson hockey,5
7,0.7688,hobart lacrosse,5
8,0.7677,state of mind,5
9,0.7609,rochester institute of technology,5
10,0.7605,lake placid lacrosse,5
11,0.7603,ny hotels,5
12,0.7601,am you,5
13,0.7595,rensselaer polytechnic,5
14,0.7592,eastern mountain sport,5
15,0.7573,rensselaer polytechnic institute,5
16,0.7571,rochester institute,5
17,0.7568,all good things,5
18,0.7565,hotels in cooperstown,5
19,0.7557,william smith college,5
20,0.7548,colgate athletics,5
21,0.7527,duccio,5
22,0.7527,www.commonapp.org,5
23,0.7521,holiday inn kingston,5
24,0.7521,gimme the loot,5
25,0.752,syracuse univ,5
26,0.7519,ithaca college,5
27,0.7516,the loot,5
28,0.751,kinetics and one love,5
29,0.7487,"cooperstown, ny",5
30,0.7486,herkimer diamond,5
31,0.7481,godot,5
32,0.7472,ugg adirondack,5
33,0.7467,cooperstown ny,5
34,0.7463,york colleges,5
35,0.7458,good to know,5
36,0.7455,new york colleges,5
37,0.7455,parm,5
38,0.7452,what is a 3.0,5
39,0.7451,cornell univ,5
40,0.7445,usa datanet,5
41,0.7444,hobart college,5
42,0.7439,womens sneakers,5
43,0.7435,map of ny,5
44,0.743,eggplant parm,5
45,0.7419,hostels in nyc,5
46,0.7415,north east america,5
47,0.7413,faking it,5
48,0.7404,the gunks,5
49,0.7401,hartwick,5
50,0.7401,gpa equivalent,5
51,0.7396,yankees official,5
52,0.7389,st john villa,5
53,0.7382,motel ny,5
54,0.7377,ems store,5
55,0.7374,custom lacrosse pinnies,5
56,0.7374,aspca pet insurance,5
57,0.7369,ironman lake placid,5
58,0.7365,statik selektah,5
59,0.7363,franny,5
60,0.7363,ny newspapers,5
61,0.7357,eastern mountain sports,5
62,0.7354,sixpoint,5
63,0.7353,obituary new york,5
64,0.7352,cutlet recipes,5
65,0.7345,waiting for godot,5
66,0.7344,mind you,5
67,0.7343,eastern mountain,5
68,0.7341,university of albany,5
69,0.7341,up state new york,5
70,0.7336,strega nona,5
71,0.7336,elmira college,5
72,0.7333,adirondack vacation,5
73,0.7332,colgate lacrosse,5
74,0.7332,syracuse lacrosse,5
75,0.7331,yogurts,5
76,0.733,lax bros,5
77,0.7328,map of ny state,5
78,0.7328,washington height,5
79,0.7328,coast lyrics,5
80,0.7327,never know,5
81,0.7327,"cooperstown,ny",5
82,0.7326,nyc hotels,5
83,0.7326,albany medical college,5
84,0.7325,brooklyn brew,5
85,0.732,alexandra resort,5
86,0.732,meryl,5
87,0.7318,post athletics,5
88,0.7316,bethel ny,5
89,0.7316,music school,5
90,0.7311,lang college,5
91,0.7311,ryka sneakers,5
92,0.731,rpi.edu,5
93,0.7306,hudson river valley,5
94,0.7303,manhattan cruise terminal,5
95,0.7302,hartwick college,5
96,0.7301,uk to us,5
97,0.7301,eggplant parm recipe,5
98,0.7301,annmarie,5
99,0.73,leon black,5
0,0.7396,nyad,6
1,0.7327,periwinkle,6
2,0.7326,diana nyad,6
3,0.7274,souviens,6
4,0.7262,tanzer,6
5,0.7245,translate french,6
6,0.722,sissinghurst,6
7,0.7184,treasure beach jamaica,6
8,0.7174,je me souviens,6
9,0.7173,beach motel,6
10,0.7165,translate english to french,6
11,0.7164,maggie smith,6
12,0.7158,bonne fete,6
13,0.7137,french online,6
14,0.7112,staples desks,6
15,0.7104,summer camp job,6
16,0.7102,timberland shoes,6
17,0.7083,education internship,6
18,0.7083,translate french to english,6
19,0.7082,the goldfinch,6
20,0.7073,french free,6
21,0.7063,cpr course,6
22,0.7063,blunstone,6
23,0.7059,antiquarian book,6
24,0.7058,devoir,6
25,0.7054,inheritance of loss,6
26,0.7053,radio-canada,6
27,0.705,comcastbiz.net,6
28,0.705,gram of molly,6
29,0.7048,gaultheria procumbens,6
30,0.7034,bretton woods agreement,6
31,0.7033,bioluminescent,6
32,0.7019,du quebec,6
33,0.7017,renaud bray,6
34,0.701,jet blue airline,6
35,0.7009,waterfront condo,6
36,0.7005,sunday herald,6
37,0.7005,almond macaroons,6
38,0.6997,summer camp employment,6
39,0.6997,guavaberry,6
40,0.6982,linen chest,6
41,0.6969,smooth star,6
42,0.6963,johanne,6
43,0.6955,haitian art,6
44,0.6954,cabarete dominican republic,6
45,0.6953,st lazare,6
46,0.6952,chickpea salad,6
47,0.6951,rupert graves,6
48,0.6948,philip levine,6
49,0.6947,kamik rain boots,6
50,0.6943,change of use,6
51,0.6942,bread and roses,6
52,0.6941,rentals puerto rico,6
53,0.6939,pres de,6
54,0.6936,health counselor,6
55,0.6935,neiges,6
56,0.6928,irene news,6
57,0.6924,copy and print center,6
58,0.6923,summer camp jobs,6
59,0.6922,lacrosse goggles,6
60,0.6919,dandelion greens,6
61,0.6919,quebec license plate,6
62,0.6918,puerto rico rentals,6
63,0.6915,club piscine,6
64,0.6913,timberland boat,6
65,0.6905,fairtest,6
66,0.6901,blue airline,6
67,0.69,knitting garden,6
68,0.6897,je me,6
69,0.689,summer soccer camp,6
70,0.6888,verizon people,6
71,0.6886,stephen morse,6
72,0.6881,house share,6
73,0.688,derek walcott,6
74,0.688,jeopardy archive,6
75,0.688,sauveur,6
76,0.6877,miele vacuum cleaner,6
77,0.6877,college computer,6
78,0.6876,veggie burgers,6
79,0.6876,franke faucets,6
80,0.6874,tofutti,6
81,0.6871,rivière,6
82,0.6871,provence france,6
83,0.687,aubrey organics,6
84,0.6867,verizon people pages,6
85,0.6865,house by the sea,6
86,0.6864,super y,6
87,0.6864,le château,6
88,0.6864,osmunda,6
89,0.6859,duproprio,6
90,0.6858,butternut squash mac and cheese,6
91,0.6856,timberland boat shoes,6
92,0.6856,maho bay camps,6
93,0.685,camp job,6
94,0.6848,voyage bergeron,6
95,0.6847,white pages uk,6
96,0.6846,rosetta stone french,6
97,0.6844,how to play spit,6
98,0.6843,st john rentals,6
99,0.6842,larchmont hotel,6
0,0.8477,close to the edge,7
1,0.8448,fondly,7
2,0.8291,chessboxin,7
3,0.8276,caterina,7
4,0.8264,mk5,7
5,0.8264,jersey shore online,7
6,0.8253,watch jersey shore online,7
7,0.8249,stunt 101,7
8,0.8221,protect ya neck,7
9,0.8185,cousin of death,7
10,0.8185,everyday struggle,7
11,0.8182,italian online,7
12,0.818,doria,7
13,0.8178,jenny from the block,7
14,0.8177,ricotta,7
15,0.8175,portfolio requirements,7
16,0.8172,italian girls,7
17,0.8168,corrado,7
18,0.8167,kick in the door,7
19,0.8161,vwvortex,7
20,0.8161,the sats,7
21,0.8151,play spit,7
22,0.8148,protect ya neck lyrics,7
23,0.8143,college sat scores,7
24,0.8138,10 crack commandments lyrics,7
25,0.8127,garten,7
26,0.8126,panettone,7
27,0.8114,italian girls names,7
28,0.8112,italian name,7
29,0.8112,crack commandments,7
30,0.8107,sandy satellite,7
31,0.8102,college rating,7
32,0.8101,machine gun funk,7
33,0.8098,rolling admissions,7
34,0.8096,translate italian,7
35,0.8093,10 crack commandments,7
36,0.809,crudite,7
37,0.8084,richard s,7
38,0.8082,soprano,7
39,0.8081,spit card game,7
40,0.8077,movielife,7
41,0.8076,lyrics biggie smalls,7
42,0.8075,inspectah deck,7
43,0.8075,chicken cacciatore,7
44,0.8071,ten crack commandments,7
45,0.807,puttanesca sauce,7
46,0.8067,didonato,7
47,0.8066,cinnamon bun recipe,7
48,0.8064,the movielife,7
49,0.8055,watch jersey shore,7
50,0.8054,italian family,7
51,0.8052,chavs,7
52,0.8045,happy birthday in italian,7
53,0.8044,birthday in italian,7
54,0.8042,ricotta cheesecake,7
55,0.8041,we be burning,7
56,0.8041,vw mk4,7
57,0.8036,how to play spit,7
58,0.8033,hanukkah songs,7
59,0.8032,queen and i lyrics,7
60,0.8032,torrone,7
61,0.8031,ina garten,7
62,0.803,36 chambers,7
63,0.8028,us stamps,7
64,0.8028,translate italian to english,7
65,0.8023,diavolo,7
66,0.802,led zep,7
67,0.8018,sats,7
68,0.8016,beef eye round,7
69,0.8016,est,7
70,0.8014,chestnut stuffing,7
71,0.8014,biggie smalls lyrics,7
72,0.8009,11/11,7
73,0.8009,vicetone,7
74,0.8007,mk4 r32,7
75,0.8007,ataris lyrics,7
76,0.8006,caponata,7
77,0.8005,perflex,7
78,0.8003,italian genealogy,7
79,0.8002,aim mac,7
80,0.8,cacciatore,7
81,0.7995,the queen and i lyrics,7
82,0.7992,shook ones part 2,7
83,0.7991,wash sneakers,7
84,0.7991,north east coast,7
85,0.7991,nyc hotel deals,7
86,0.7988,aim message,7
87,0.7988,aim video,7
88,0.7986,sleep is the cousin of death,7
89,0.7985,madball,7
90,0.7984,toaster oven,7
91,0.7983,cross country road trip,7
92,0.7979,for no one,7
93,0.7978,girls sneakers,7
94,0.7978,stop me now,7
95,0.7977,sats scores,7
96,0.7974,college sat,7
97,0.7973,pound sterling,7
98,0.7972,cunard,7
99,0.7971,shook ones,7
0,0.6034,elizabeth the golden age,8
1,,,8
2,,,8
3,,,8
4,,,8
5,,,8
6,,,8
7,,,8
8,,,8
9,,,8
10,,,8
11,,,8
12,,,8
13,,,8
14,,,8
15,,,8
16,,,8
17,,,8
18,,,8
19,,,8
20,,,8
21,,,8
22,,,8
23,,,8
24,,,8
25,,,8
26,,,8
27,,,8
28,,,8
29,,,8
30,,,8
31,,,8
32,,,8
33,,,8
34,,,8
35,,,8
36,,,8
37,,,8
38,,,8
39,,,8
40,,,8
41,,,8
42,,,8
43,,,8
44,,,8
45,,,8
46,,,8
47,,,8
48,,,8
49,,,8
50,,,8
51,,,8
52,,,8
53,,,8
54,,,8
55,,,8
56,,,8
57,,,8
58,,,8
59,,,8
60,,,8
61,,,8
62,,,8
63,,,8
64,,,8
65,,,8
66,,,8
67,,,8
68,,,8
69,,,8
70,,,8
71,,,8
72,,,8
73,,,8
74,,,8
75,,,8
76,,,8
77,,,8
78,,,8
79,,,8
80,,,8
81,,,8
82,,,8
83,,,8
84,,,8
85,,,8
86,,,8
87,,,8
88,,,8
89,,,8
90,,,8
91,,,8
92,,,8
93,,,8
94,,,8
95,,,8
96,,,8
97,,,8
98,,,8
99,,,8
0,0.6628,river drainage basin,9
1,0.6624,delta epsilon chi,9
2,0.6503,collegiate deca,9
3,0.6453,deltavacations.com,9
4,0.6382,yard of dirt,9
5,0.6362,everclear apple pie,9
6,0.6348,calculate yards,9
7,0.6343,pro kicker,9
8,0.6315,bagley,9
9,0.6308,www.northwest airlines.com,9
10,0.6301,outfitters canada,9
11,0.6291,labradinger,9
12,0.6286,civil engineering technician,9
13,0.6276,art projects kids,9
14,0.626,1967 chrysler,9
15,0.626,yards of dirt,9
16,0.6251,rice chicken soup,9
17,0.625,moomba outback v,9
18,0.6246,apple pie everclear,9
19,0.6231,everclear recipes,9
20,0.6227,when to pick apples,9
21,0.6223,tracy peterson,9
22,0.6217,pondweed,9
23,0.621,james loewen,9
24,0.6191,avenue auto,9
25,0.6188,fishing today,9
26,0.6186,beginner half marathon,9
27,0.6167,truth or dare pictures,9
28,0.6161,round roof,9
29,0.6148,railway jobs,9
30,0.6148,movie stores,9
31,0.6131,terry robinson,9
32,0.613,carrie jean,9
33,0.6124,jilek,9
34,0.6116,toro groundsmaster,9
35,0.6115,aquacide,9
36,0.6106,e-cert,9
37,0.6105,tater tot recipes,9
38,0.6098,pulled beef recipe,9
39,0.6098,move the deer crossing,9
40,0.6098,summer pasta salad,9
41,0.6096,impola,9
42,0.6096,speak norwegian,9
43,0.6088,thielman,9
44,0.6085,boelke,9
45,0.6084,carley,9
46,0.6084,phil thompson,9
47,0.6084,us bank rewards,9
48,0.6083,bryant furnaces,9
49,0.6079,neil johnson,9
50,0.6078,brian olson,9
51,0.6078,meats in,9
52,0.6073,crossarm,9
53,0.607,cisco fish,9
54,0.6067,polar trailers,9
55,0.6065,matthew olson,9
56,0.6065,ski pylon,9
57,0.6058,rental stores,9
58,0.6056,everclear drink,9
59,0.6051,little house on the prairie characters,9
60,0.6049,liquid lawn fertilizer,9
61,0.6044,get rid of voles,9
62,0.6041,flexperks login,9
63,0.604,humminbird fish finders,9
64,0.6034,buick ultra,9
65,0.6032,hunting dogs breeds,9
66,0.6031,norwegian surnames,9
67,0.6028,a yard of dirt,9
68,0.6027,epsilon chi,9
69,0.6026,cheese noodles,9
70,0.6025,equity and diversity,9
71,0.6023,different types of squash,9
72,0.6021,largest hamburger,9
73,0.602,wakeboard packages,9
74,0.6019,blue bill,9
75,0.6019,how to cook squash,9
76,0.6016,dare pictures,9
77,0.6014,sleepsack swaddle,9
78,0.6012,david schultz,9
79,0.6012,northland insurance,9
80,0.6002,sundquist,9
81,,,9
82,,,9
83,,,9
84,,,9
85,,,9
86,,,9
87,,,9
88,,,9
89,,,9
90,,,9
91,,,9
92,,,9
93,,,9
94,,,9
95,,,9
96,,,9
97,,,9
98,,,9
99,,,9
0,0.7304,windell,10
1,0.7262,www.ebenefits.va.gov,10
2,0.7107,fertilize azaleas,10
3,0.7084,krispy kreme menu,10
4,0.7067,battle flag,10
5,0.7065,kimbrell,10
6,0.7062,gigging,10
7,0.7046,foreclosed mobile homes,10
8,0.7039,canebrake rattlesnake,10
9,0.7032,mobile home supply,10
10,0.7014,brown water snake,10
11,0.7013,friedmans jewelers,10
12,0.7001,fruitcake,10
13,0.6997,gaddy,10
14,0.6992,confederate battle flag,10
15,0.697,va claim,10
16,0.6969,southern girl quotes,10
17,0.6964,heat strips,10
18,0.696,sweet tea,10
19,0.6952,shrimp and grits recipe,10
20,0.6949,va clothing allowance,10
21,0.6948,no one higher,10
22,0.6944,carolina score,10
23,0.6944,polynesian sauce,10
24,0.6944,southern quotes,10
25,0.6936,corey smith lyrics,10
26,0.6933,loropetalum,10
27,0.6932,ruud heat pump,10
28,0.693,raised in the south,10
29,0.693,fatsia,10
30,0.6928,camellia bush,10
31,0.6926,funderburk,10
32,0.6915,lemon pound cake,10
33,0.6911,baby snake,10
34,0.6907,foreclosed land,10
35,0.6906,nasty song lyrics,10
36,0.6896,lil ru nasty song,10
37,0.6896,kim rogers,10
38,0.6895,futuristic love,10
39,0.6894,www.agrisupply.com,10
40,0.6893,va claims,10
41,0.6888,sons of confederate,10
42,0.6887,colt ford concert,10
43,0.6885,snake with orange belly,10
44,0.6877,belks coupons,10
45,0.6876,hunnicutt,10
46,0.6875,confederate veterans,10
47,0.6874,contract jobs overseas,10
48,0.687,corey smith,10
49,0.6869,www.mychickfilavisit.com,10
50,0.6868,cricket on a line,10
51,0.6866,belks store,10
52,0.6863,grits,10
53,0.686,belks,10
54,0.6857,fruitcake cookies,10
55,0.6856,chick fil a scholarship,10
56,0.6853,southern living christmas,10
57,0.6852,cricket on the line,10
58,0.685,old timey,10
59,0.6847,equifax online,10
60,0.6839,nu expressions,10
61,0.6836,smilax,10
62,0.6832,carolina carport,10
63,0.6832,sausage and cheese balls,10
64,0.683,southern sky,10
65,0.6829,belk department,10
66,0.6829,rent to own storage,10
67,0.6828,baby rat snake,10
68,0.6828,www.va.gov,10
69,0.6827,confederate gold,10
70,0.6825,chicken processing plant,10
71,0.682,dreadhead,10
72,0.6817,glaze for pound cake,10
73,0.6817,painted coolers,10
74,0.6816,catawba worms,10
75,0.681,southern fried stings,10
76,0.681,stone ground grits,10
77,0.6809,seed stores,10
78,0.6809,southern athletics,10
79,0.6807,daughters of the confederacy,10
80,0.6807,shrimp and grits,10
81,0.68,belk department store,10
82,0.6798,southern baby names,10
83,0.6798,chocolate delight recipe,10
84,0.6797,overseas contract jobs,10
85,0.6793,grit cakes,10
86,0.6792,sons of confederate veterans,10
87,0.6792,butter beans,10
88,0.6792,hoppin john recipe,10
89,0.6787,universal salons,10
90,0.6786,billy graham my hope,10
91,0.6784,low country house plans,10
92,0.6782,and grits,10
93,0.6781,calories in sweet tea,10
94,0.678,hoppin john,10
95,0.6779,crowder peas,10
96,0.6778,ebenefits,10
97,0.6778,bible study lesson,10
98,0.6775,grits recipe,10
99,0.6773,quick grits,10
0,0.6271,western athletic,11
1,0.6266,western athletic conference,11
2,0.6235,soran,11
3,0.6175,iglide.net,11
4,0.6168,ring of power,11
5,0.6161,diamo,11
6,0.6117,steering damper,11
7,0.6089,light relief,11
8,0.6058,bike apparel,11
9,0.6056,lightscribe dvd,11
10,0.6038,digital wave,11
11,0.6038,lowering link,11
12,0.6037,graphic art,11
13,0.6034,with prejudice,11
14,0.6022,auto body paint,11
15,,,11
16,,,11
17,,,11
18,,,11
19,,,11
20,,,11
21,,,11
22,,,11
23,,,11
24,,,11
25,,,11
26,,,11
27,,,11
28,,,11
29,,,11
30,,,11
31,,,11
32,,,11
33,,,11
34,,,11
35,,,11
36,,,11
37,,,11
38,,,11
39,,,11
40,,,11
41,,,11
42,,,11
43,,,11
44,,,11
45,,,11
46,,,11
47,,,11
48,,,11
49,,,11
50,,,11
51,,,11
52,,,11
53,,,11
54,,,11
55,,,11
56,,,11
57,,,11
58,,,11
59,,,11
60,,,11
61,,,11
62,,,11
63,,,11
64,,,11
65,,,11
66,,,11
67,,,11
68,,,11
69,,,11
70,,,11
71,,,11
72,,,11
73,,,11
74,,,11
75,,,11
76,,,11
77,,,11
78,,,11
79,,,11
80,,,11
81,,,11
82,,,11
83,,,11
84,,,11
85,,,11
86,,,11
87,,,11
88,,,11
89,,,11
90,,,11
91,,,11
92,,,11
93,,,11
94,,,11
95,,,11
96,,,11
97,,,11
98,,,11
99,,,11
0,0.6765,calvary chapel radio,12
1,0.6624,resort jobs,12
2,0.6624,mini logo,12
3,0.6565,rpp hobby,12
4,0.6524,hdr photo,12
5,0.6463,players showcase,12
6,0.6454,service dog certification,12
7,0.6418,silver legacy hotel,12
8,0.6408,good neighbor hotels,12
9,0.6386,disneyland good neighbor,12
10,0.638,california theme parks,12
11,0.6372,the samba,12
12,0.637,las vegas showcase,12
13,0.6364,orchid tattoos,12
14,0.6362,negative ions,12
15,0.6357,vegas showcase,12
16,0.6326,meilen,12
17,0.6295,disneyland good neighbor hotels,12
18,0.6281,alkaline food,12
19,0.6274,suzuki esteem,12
20,0.6261,magic mountain california,12
21,0.626,calvary distribution,12
22,0.6259,dog certification,12
23,0.6258,vladimir kush,12
24,0.6254,tactics.com,12
25,0.6244,resort employment,12
26,0.6233,resort area,12
27,0.6227,raw food recipes,12
28,0.6221,un reno,12
29,0.6216,las vegas college showcase,12
30,0.6208,spa director,12
31,0.6205,muira,12
32,0.6201,myspace profile editor,12
33,0.6197,aaron russo,12
34,0.6194,disneyland package,12
35,0.619,best foods mayonnaise,12
36,0.6188,desert realty,12
37,0.6185,water spots on glass,12
38,0.616,west tv,12
39,0.6151,service dog registry,12
40,0.6149,single ply,12
41,0.6148,costco vision center,12
42,0.6139,property management laws,12
43,0.6139,airoh,12
44,0.6139,mckillican,12
45,0.6135,ormus,12
46,0.6133,eclipse december 2011,12
47,0.6132,cordyceps,12
48,0.613,ramada inn maingate,12
49,0.6124,special use permit,12
50,0.6123,david icke,12
51,0.6123,hart and huntington,12
52,0.6121,moldavite,12
53,0.6111,umrechnung,12
54,0.6108,usa to australia,12
55,0.6107,www.squaretrade.com/costco,12
56,0.6104,microcurrent,12
57,0.6104,calvary chapels,12
58,0.6103,month to month rentals,12
59,0.6102,wheatgrass juicer,12
60,0.6102,myacn,12
61,0.6102,ckrc,12
62,0.61,make teriyaki sauce,12
63,0.61,liver flush,12
64,0.6097,juicer parts,12
65,0.6094,anaheim fairfield inn by marriott,12
66,0.6094,massage license,12
67,0.6093,cheap one way,12
68,0.6091,foot reflexology,12
69,0.6089,area code 707,12
70,0.6087,photo tours,12
71,0.6081,lunar eclipse december 2011,12
72,0.6078,ahi tuna recipes,12
73,0.6073,wave machine,12
74,0.6073,uhrzeit,12
75,0.6067,myspace profile generator,12
76,0.6067,spa jobs,12
77,0.6065,mulisha,12
78,0.6065,sunset,12
79,0.6063,hart & huntington,12
80,0.6063,astrology compatibility,12
81,0.6063,kidney cleanse,12
82,0.6062,anaheim fairfield,12
83,0.6062,vegas gift show,12
84,0.6059,dollarkurs,12
85,0.6058,tea plant,12
86,0.6057,camelot inn & suites,12
87,0.6056,kreditkartenabrechnung,12
88,0.6051,best dinner,12
89,0.605,courier mail,12
90,0.605,profile generator,12
91,0.6049,gold coast australia,12
92,0.6047,philippine tv,12
93,0.6046,time in brisbane,12
94,0.6044,oefcu,12
95,0.6042,dirt tricks,12
96,0.6041,metal mulisha,12
97,0.604,anaheim marriott hotel,12
98,0.6038,free astrology charts,12
99,0.6037,henderson nevada real estate,12
0,0.7647,hoping for the best,13
1,0.7632,love song for no one,13
2,0.7608,chocolate covered pretzel rods,13
3,0.7596,umbrella table,13
4,0.7589,cheap flights to tampa,13
5,0.757,eminem 25 to life lyrics,13
6,0.7569,construction worker costume,13
7,0.7524,trade in prices,13
8,0.7517,sweetest sin,13
9,0.7511,drugs quotes,13
10,0.7509,flights to tampa,13
11,0.7491,toys r us rewards,13
12,0.748,bigger than my body lyrics,13
13,0.7476,the holiday quotes,13
14,0.7467,timberwolves at new jersey,13
15,0.7463,store printable coupons,13
16,0.746,quotes from hitch,13
17,0.7447,temple shirts,13
18,0.7443,yule shoot your eye out,13
19,0.7433,before the storm lyrics,13
20,0.743,wedding favor tags,13
21,0.7425,bridge painting,13
22,0.742,eminem despicable lyrics,13
23,0.7419,hidden temple shirts,13
24,0.7417,optimistic lyrics,13
25,0.7415,stadium arcadium lyrics,13
26,0.7411,chuckie finster,13
27,0.7408,moved on lyrics,13
28,0.7392,critical care fellowship,13
29,0.7389,ipod trade in,13
30,0.7386,stasiak,13
31,0.7377,future freaks me out lyrics,13
32,0.7374,trix yogurt,13
33,0.7368,sears printable coupons,13
34,0.7368,radio shack coupons,13
35,0.7366,legend of the hidden temple,13
36,0.7365,party tents for sale,13
37,0.7365,trade evaluator,13
38,0.7364,great romances of the 20th century,13
39,0.7361,cady heron,13
40,0.7361,blow up pool,13
41,0.7351,jersey shore theme,13
42,0.7348,r us rewards,13
43,0.7347,vito corleone,13
44,0.7346,blow up pools,13
45,0.7344,roller coaster tycoon mac,13
46,0.7342,flight to orlando,13
47,0.7339,aim sounds,13
48,0.7339,store coupons printable,13
49,0.7337,thomasthetankengine,13
50,0.733,the future freaks me out lyrics,13
51,0.7327,new guinea impatiens,13
52,0.7326,altare,13
53,0.7323,with you jessica,13
54,0.7321,simpson christmas,13
55,0.7318,wilson jermaine heredia,13
56,0.7315,before the worst lyrics,13
57,0.7307,best rap lyrics,13
58,0.7305,guinea impatiens,13
59,0.7304,buy us savings bonds,13
60,0.7302,in store printable coupons,13
61,0.7302,quotes from sex and the city,13
62,0.73,chicken with garlic,13
63,0.7297,aim ad hack,13
64,0.7288,woodstock 94,13
65,0.7287,ad hack,13
66,0.7287,we accept the love we think,13
67,0.7286,aim ad,13
68,0.7284,kids in love lyrics,13
69,0.7277,jersey shore theme song,13
70,0.7277,best buy printable,13
71,0.7275,family in italian,13
72,0.7271,best buy printable coupons,13
73,0.7269,toys r us credit,13
74,0.7269,disney magical express,13
75,0.7266,wonder years quotes,13
76,0.7265,match 2011,13
77,0.7263,lil wayne lines,13
78,0.7259,dpt programs,13
79,0.7256,jagk,13
80,0.7255,plasterboard,13
81,0.725,fellowship match,13
82,0.7248,the party scene,13
83,0.7248,vicodin 7.5,13
84,0.7248,houses recently sold,13
85,0.7247,great romances,13
86,0.7247,cheap flights to orlando,13
87,0.7243,no day but today lyrics,13
88,0.7236,flights to orlando,13
89,0.7234,hidden temple,13
90,0.7233,model train shows,13
91,0.7231,mario tennis,13
92,0.7229,inner lip tattoo,13
93,0.7221,american horror story watch,13
94,0.7221,sears printable coupon,13
95,0.7219,salute lyrics,13
96,0.7215,bingo chips,13
97,0.7213,legends of the hidden temple,13
98,0.7211,brandon barash,13
99,0.7211,we accept the love,13
0,0.6738,creadorez,14
1,0.6709,aliados de la sierra,14
2,0.6602,receta de pastel de tres leches,14
3,0.654,queso recipes,14
4,0.6465,flautas recipe,14
5,0.6416,warrant search free,14
6,0.6416,medical practice act,14
7,0.6404,vip622 dvr,14
8,0.64,la virgen de guadalupe images,14
9,0.6396,remington paintings,14
10,0.6381,varel,14
11,0.6379,coctel de camarones,14
12,0.6364,agua de horchata,14
13,0.6363,star stone,14
14,0.6347,peliculas de antonio aguilar,14
15,0.6336,dodge ram 2008,14
16,0.6328,chicken flautas,14
17,0.6321,cozumel scuba,14
18,0.6304,janiece,14
19,0.6281,el guero y su banda centenario,14
20,0.6281,platillos mexicanos,14
21,0.6278,guero y su banda centenario,14
22,0.6271,tacos al pastor,14
23,0.627,lamento show,14
24,0.6262,ponzona musical,14
25,0.6262,dgo musical,14
26,0.6253,torreon mexico,14
27,0.625,mp1,14
28,0.6248,ram 2008,14
29,0.6248,jalapeno plants,14
30,0.6239,los cardenales de nuevo leon,14
31,0.6231,texas chocolate,14
32,0.6225,banda centenario,14
33,0.6225,orbea alma,14
34,0.6213,texas cake,14
35,0.6212,grupo montez de durango,14
36,0.621,land of america,14
37,0.6209,autoridad de la sierra,14
38,0.6209,metal landscape edging,14
39,0.6205,pastel imposible,14
40,0.6205,tee post,14
41,0.6204,tall texan,14
42,0.6203,entry tables,14
43,0.6201,gas from beans,14
44,0.6197,tactical officer,14
45,0.6192,out in the west texas town of el paso,14
46,0.6179,dr rodgers,14
47,0.6178,tortilla machine,14
48,0.6177,holster patterns,14
49,0.6173,crankcase filter,14
50,0.6173,rustic pine furniture,14
51,0.6161,zetas cartel,14
52,0.6156,valentina hot sauce,14
53,0.615,ponzona,14
54,0.6147,diving cozumel,14
55,0.6146,pastel de tres leches receta,14
56,0.6146,lamento show de durango,14
57,0.6145,grupo montez,14
58,0.6145,texas cost of living,14
59,0.6144,anything box,14
60,0.6143,netgear dgn2000,14
61,0.6138,fraire,14
62,0.6137,"san luis potosi, mexico",14
63,0.6134,dvr 522,14
64,0.6128,como decorar pasteles,14
65,0.6128,swag couples tumblr,14
66,0.612,alacranes musicales,14
67,0.6118,flights to cozumel,14
68,0.6117,mud nests,14
69,0.6117,patrick shaw,14
70,0.6116,true grit remake,14
71,0.6109,scary storie,14
72,0.6103,frijoles charros,14
73,0.6096,cricket wireless internet,14
74,0.6094,regional mexicana,14
75,0.6088,hispanic boy,14
76,0.6087,duranguenses,14
77,0.6081,ranger logo,14
78,0.6079,bolillos,14
79,0.6075,cr7 aircraft,14
80,0.6074,examples of archetypes,14
81,0.6074,cowboys font,14
82,0.6068,rafael mendez,14
83,0.6065,ryan price,14
84,0.6061,"san antonio, tx zip",14
85,0.6058,beef fajita recipe,14
86,0.6056,special warranty deed,14
87,0.6054,architecture degrees,14
88,0.6053,alacranes musical lyrics,14
89,0.6051,el guero y su banda,14
90,0.6051,mexican cowboy boots,14
91,0.6049,special warranty,14
92,0.6045,summer wood,14
93,0.6044,musica mexicana gratis,14
94,0.6043,famous outlaw,14
95,0.6039,jumex,14
96,0.6038,swag couples,14
97,0.6036,fast and easy dinner recipes,14
98,0.6035,pastel de tres leches,14
99,0.6035,how to build a telescope,14
0,0.662,price flights,15
1,0.6365,intuit online,15
2,0.6236,how to cook the perfect,15
3,0.6235,hyperlite,15
4,0.6201,quiet title action,15
5,0.6187,jet pilot,15
6,0.6158,hyperlight,15
7,0.6155,dog vest,15
8,0.6087,quickbooks backup,15
9,0.6019,patrol officer,15
10,,,15
11,,,15
12,,,15
13,,,15
14,,,15
15,,,15
16,,,15
17,,,15
18,,,15
19,,,15
20,,,15
21,,,15
22,,,15
23,,,15
24,,,15
25,,,15
26,,,15
27,,,15
28,,,15
29,,,15
30,,,15
31,,,15
32,,,15
33,,,15
34,,,15
35,,,15
36,,,15
37,,,15
38,,,15
39,,,15
40,,,15
41,,,15
42,,,15
43,,,15
44,,,15
45,,,15
46,,,15
47,,,15
48,,,15
49,,,15
50,,,15
51,,,15
52,,,15
53,,,15
54,,,15
55,,,15
56,,,15
57,,,15
58,,,15
59,,,15
60,,,15
61,,,15
62,,,15
63,,,15
64,,,15
65,,,15
66,,,15
67,,,15
68,,,15
69,,,15
70,,,15
71,,,15
72,,,15
73,,,15
74,,,15
75,,,15
76,,,15
77,,,15
78,,,15
79,,,15
80,,,15
81,,,15
82,,,15
83,,,15
84,,,15
85,,,15
86,,,15
87,,,15
88,,,15
89,,,15
90,,,15
91,,,15
92,,,15
93,,,15
94,,,15
95,,,15
96,,,15
97,,,15
98,,,15
99,,,15
0,0.7062,wolf eyes,16
1,0.6896,shut up and,16
2,0.6869,my doorbell,16
3,0.6842,old irish,16
4,0.6822,paint stripping,16
5,0.6806,lemon demon,16
6,0.6785,bedroom lighting,16
7,0.6758,kill count,16
8,0.672,save us,16
9,0.6675,pilot lyrics,16
10,0.6662,wiper,16
11,0.6638,rear defroster,16
12,0.6627,heated mirror,16
13,0.6627,waterproof spray,16
14,0.6624,furnace maintenance,16
15,0.6599,nic cage,16
16,0.6599,banana phone,16
17,0.6597,mungo jerry,16
18,0.6593,white stripes,16
19,0.6577,melter,16
20,0.6572,gas furnaces,16
21,0.6571,hotel with pool,16
22,0.6571,welcome to the machine,16
23,0.6561,ice melter,16
24,0.6555,bloodshot,16
25,0.6536,i hate myself,16
26,0.6535,wilhelm scream,16
27,0.6535,passport to go to canada,16
28,0.6513,steven lynch,16
29,0.6507,baby seal,16
30,0.6506,whitest kids u know,16
31,0.6506,waterproof boot,16
32,0.6499,wipers,16
33,0.6499,hair cat,16
34,0.6495,heated mirrors,16
35,0.6467,how to grind,16
36,0.6462,cabin boy,16
37,0.6451,pearl jam new,16
38,0.645,to grind,16
39,0.6427,need a passport to go to canada,16
40,0.6425,toggles,16
41,0.6416,canada hotels,16
42,0.6412,immigrant song,16
43,0.6411,pile of,16
44,0.641,harry potter fan,16
45,0.6409,sewers,16
46,0.6402,palahniuk,16
47,0.6393,shoveled,16
48,0.639,knit gloves,16
49,0.6379,huey lewis,16
50,0.6378,stephen lynch,16
51,0.6372,family guy episode list,16
52,0.6368,chuck palahniuk,16
53,0.6367,magiccards.info,16
54,0.6361,fish tank heater,16
55,0.6355,winds of winter release,16
56,0.6355,drum tab,16
57,0.6351,goldeneye source,16
58,0.635,mega man 2,16
59,0.6348,zip up,16
60,0.6347,sharp carousel,16
61,0.6337,sharp carousel microwave,16
62,0.633,indian dog,16
63,0.6326,carousel microwave,16
64,0.6324,andrew w.k.,16
65,0.632,live to win,16
66,0.6319,asparagus recipe,16
67,0.6319,air heating,16
68,0.6318,poop.com,16
69,0.6314,white stripes lyrics,16
70,0.6306,heated blanket,16
71,0.6306,hydrotherm,16
72,0.63,tsp cleaner,16
73,0.6291,defroster,16
74,0.6288,one is the loneliest number,16
75,0.6287,sun lamp,16
76,0.6286,pulled pork,16
77,0.6281,hooded,16
78,0.6279,bullwinkle,16
79,0.6278,irish clothing,16
80,0.6277,one is the loneliest,16
81,0.6275,new eminem,16
82,0.6263,mitts,16
83,0.6257,so much better,16
84,0.6256,17 degrees,16
85,0.6254,nesticle,16
86,0.6252,broken blood vessels,16
87,0.6251,meg white,16
88,0.6251,open the door,16
89,0.6249,pajama sam,16
90,0.6248,anti idle,16
91,0.6241,no top,16
92,0.624,pulled,16
93,0.6238,toe kick,16
94,0.6234,gas furnace,16
95,0.6229,nick cage,16
96,0.6222,bathroom fans,16
97,0.6222,a feast for crows,16
98,0.6218,moranis,16
99,0.6216,mindless self,16
0,0.7182,scheme examples,17
1,0.6806,successful business,17
2,0.6295,kmart stock,17
3,0.6153,preschool shapes,17
4,0.6128,company logo,17
5,0.6126,get gum out of carpet,17
6,0.6125,swiss gear,17
7,0.6086,dodge stratus 2004,17
8,0.6037,executive summary example,17
9,0.6014,accrual accounting,17
10,0.6009,construction information,17
11,,,17
12,,,17
13,,,17
14,,,17
15,,,17
16,,,17
17,,,17
18,,,17
19,,,17
20,,,17
21,,,17
22,,,17
23,,,17
24,,,17
25,,,17
26,,,17
27,,,17
28,,,17
29,,,17
30,,,17
31,,,17
32,,,17
33,,,17
34,,,17
35,,,17
36,,,17
37,,,17
38,,,17
39,,,17
40,,,17
41,,,17
42,,,17
43,,,17
44,,,17
45,,,17
46,,,17
47,,,17
48,,,17
49,,,17
50,,,17
51,,,17
52,,,17
53,,,17
54,,,17
55,,,17
56,,,17
57,,,17
58,,,17
59,,,17
60,,,17
61,,,17
62,,,17
63,,,17
64,,,17
65,,,17
66,,,17
67,,,17
68,,,17
69,,,17
70,,,17
71,,,17
72,,,17
73,,,17
74,,,17
75,,,17
76,,,17
77,,,17
78,,,17
79,,,17
80,,,17
81,,,17
82,,,17
83,,,17
84,,,17
85,,,17
86,,,17
87,,,17
88,,,17
89,,,17
90,,,17
91,,,17
92,,,17
93,,,17
94,,,17
95,,,17
96,,,17
97,,,17
98,,,17
99,,,17
0,0.6691,independent verification,18
1,0.6355,power phone,18
2,0.6329,books a million locations,18
3,0.6242,character day ideas,18
4,0.6233,peach brandy,18
5,0.619,palmore,18
6,0.619,toolweb,18
7,0.6125,harvey family,18
8,0.6108,michael bryant,18
9,0.6097,kevin carter,18
10,0.6097,curly bob hairstyles,18
11,0.6079,kmart layaway,18
12,0.6058,dr dunn,18
13,0.6029,wmconnect,18
14,0.6021,b. scott,18
15,,,18
16,,,18
17,,,18
18,,,18
19,,,18
20,,,18
21,,,18
22,,,18
23,,,18
24,,,18
25,,,18
26,,,18
27,,,18
28,,,18
29,,,18
30,,,18
31,,,18
32,,,18
33,,,18
34,,,18
35,,,18
36,,,18
37,,,18
38,,,18
39,,,18
40,,,18
41,,,18
42,,,18
43,,,18
44,,,18
45,,,18
46,,,18
47,,,18
48,,,18
49,,,18
50,,,18
51,,,18
52,,,18
53,,,18
54,,,18
55,,,18
56,,,18
57,,,18
58,,,18
59,,,18
60,,,18
61,,,18
62,,,18
63,,,18
64,,,18
65,,,18
66,,,18
67,,,18
68,,,18
69,,,18
70,,,18
71,,,18
72,,,18
73,,,18
74,,,18
75,,,18
76,,,18
77,,,18
78,,,18
79,,,18
80,,,18
81,,,18
82,,,18
83,,,18
84,,,18
85,,,18
86,,,18
87,,,18
88,,,18
89,,,18
90,,,18
91,,,18
92,,,18
93,,,18
94,,,18
95,,,18
96,,,18
97,,,18
98,,,18
99,,,18
0,0.6175,irs address,19
1,,,19
2,,,19
3,,,19
4,,,19
5,,,19
6,,,19
7,,,19
8,,,19
9,,,19
10,,,19
11,,,19
12,,,19
13,,,19
14,,,19
15,,,19
16,,,19
17,,,19
18,,,19
19,,,19
20,,,19
21,,,19
22,,,19
23,,,19
24,,,19
25,,,19
26,,,19
27,,,19
28,,,19
29,,,19
30,,,19
31,,,19
32,,,19
33,,,19
34,,,19
35,,,19
36,,,19
37,,,19
38,,,19
39,,,19
40,,,19
41,,,19
42,,,19
43,,,19
44,,,19
45,,,19
46,,,19
47,,,19
48,,,19
49,,,19
50,,,19
51,,,19
52,,,19
53,,,19
54,,,19
55,,,19
56,,,19
57,,,19
58,,,19
59,,,19
60,,,19
61,,,19
62,,,19
63,,,19
64,,,19
65,,,19
66,,,19
67,,,19
68,,,19
69,,,19
70,,,19
71,,,19
72,,,19
73,,,19
74,,,19
75,,,19
76,,,19
77,,,19
78,,,19
79,,,19
80,,,19
81,,,19
82,,,19
83,,,19
84,,,19
85,,,19
86,,,19
87,,,19
88,,,19
89,,,19
90,,,19
91,,,19
92,,,19
93,,,19
94,,,19
95,,,19
96,,,19
97,,,19
98,,,19
99,,,19
0,0.6919,kraft macaroni and cheese,20
1,0.6915,shut the box,20
2,0.6885,kraft macaroni,20
3,0.6859,recipes on the grill,20
4,0.6845,on the grill,20
5,0.6819,chrysler pacifica,20
6,0.6717,all summer long,20
7,0.6672,kid rock all summer long,20
8,0.6671,mercury sable,20
9,0.6668,kid rock all summer,20
10,0.6666,chicken on the grill,20
11,0.6656,on the grill recipes,20
12,0.6646,interviewing questions,20
13,0.6645,chicken salsa,20
14,0.6641,speed boats,20
15,0.6641,blower,20
16,0.6637,retriever mix,20
17,0.6633,kraft mac,20
18,0.662,summer long,20
19,0.6616,chicken breast crock pot,20
20,0.6603,kraft mac and cheese,20
21,0.6594,home parties,20
22,0.6593,golf courses for sale,20
23,0.6592,kristin hannah,20
24,0.6554,thermos grill,20
25,0.6548,spaghettios,20
26,0.6546,steel appliances,20
27,0.6535,1999 mercury sable,20
28,0.6526,pooping outside,20
29,0.6515,webkinz login,20
30,0.6512,wii bowling,20
31,0.6507,champion spark,20
32,0.6503,child names,20
33,0.6495,beanie babie,20
34,0.6477,christmas appetizers,20
35,0.6474,veggie dip,20
36,0.6468,2006 chrysler pacifica,20
37,0.6466,stainless steel appliances,20
38,0.6466,tropical pictures,20
39,0.6464,2000 chrysler,20
40,0.6462,nascar crash,20
41,0.6457,corn on the grill,20
42,0.6457,torit,20
43,0.6455,issues in the news,20
44,0.6453,meatball sauce,20
45,0.6453,2000 mercury sable,20
46,0.6449,microwave corn on the cob,20
47,0.6441,ford taurus x,20
48,0.6434,fresh cilantro,20
49,0.6431,mowing lawn,20
50,0.643,1998 mercury,20
51,0.6427,gmc envoy denali,20
52,0.6425,why am i tired,20
53,0.6425,november 8th,20
54,0.6416,champion spark plug,20
55,0.6402,honey glazed carrots,20
56,0.6396,bagger,20
57,0.6393,all summer,20
58,0.6382,day countdown,20
59,0.6379,2005 chrysler pacifica,20
60,0.6376,char broil grill,20
61,0.6371,coleman grills,20
62,0.6371,google google google google,20
63,0.637,my pants,20
64,0.6368,trivia,20
65,0.6363,white spots on tonsils,20
66,0.6361,indoor humidity,20
67,0.6359,musty smell,20
68,0.6359,apple cheesecake,20
69,0.6358,make ahead,20
70,0.6356,frozen meatballs,20
71,0.6355,tag reader,20
72,0.6353,ribs on the grill,20
73,0.6353,penguin baseball,20
74,0.6346,million dollars lyrics,20
75,0.6338,tiger woods 2005,20
76,0.6336,wheel speed sensor,20
77,0.6335,webkinz,20
78,0.6334,omnifilter,20
79,0.6332,questions for girls,20
80,0.633,healthy chili,20
81,0.6329,google google google,20
82,0.6328,all summer long kid rock,20
83,0.6324,taurus x,20
84,0.6319,the family handyman,20
85,0.6315,golf hole,20
86,0.6315,free bar,20
87,0.6314,chili recipe crock pot,20
88,0.6312,eminem cd,20
89,0.6306,warm vacation,20
90,0.6306,lasagna roll,20
91,0.6304,grape jelly,20
92,0.6304,2000 lincoln continental,20
93,0.6304,betty crocker gluten free,20
94,0.6303,cordless trimmer,20
95,0.63,eat better america,20
96,0.6297,appetizers for parties,20
97,0.6297,kids trivia,20
98,0.6296,car-parts,20
99,0.6294,wii active,20
0,0.6704,rims for jeep,21
1,0.6675,one eye open,21
2,0.6669,electric dryers,21
3,0.6476,mpa to kpa,21
4,0.6456,munchos,21
5,0.6453,5500 watt generator,21
6,0.6371,wrangler rims,21
7,0.6356,the view lyrics,21
8,0.6336,black max generator,21
9,0.6332,jeep wrangler used,21
10,0.6321,fluid in abdomen,21
11,0.631,ivy leaves,21
12,0.6293,passporter,21
13,0.6278,coupons and codes,21
14,0.6249,pool cloudy,21
15,0.6243,size air conditioner,21
16,0.624,category 7,21
17,0.6229,pool wall,21
18,0.6222,what size air conditioner,21
19,0.6218,xaviere guitars,21
20,0.6193,smoke a cigarette,21
21,0.6186,jeep wrangler interior,21
22,0.6184,wooden beams,21
23,0.618,blow up pool,21
24,0.6175,drug rehab facilities,21
25,0.617,dead family,21
26,0.6169,jeep wrangler tires,21
27,0.6164,can am renegade 500,21
28,0.616,female celebrity,21
29,0.6148,the nuns,21
30,0.6144,rehab facility,21
31,0.6128,pool sizes,21
32,0.6119,all we,21
33,0.6116,air conditioners reviews,21
34,0.6108,indian halloween costumes,21
35,0.6102,wooden beds,21
36,0.6095,rehab facilities,21
37,0.609,swimline,21
38,0.609,the shoe dept,21
39,0.6085,express new,21
40,0.6081,white new,21
41,0.6079,to begin again,21
42,0.6065,fcaebook.com,21
43,0.6064,cabinetstogo.com,21
44,0.6059,gym set,21
45,0.6054,after the storm,21
46,0.6052,suboxone film,21
47,0.605,mats for kids,21
48,0.604,snort vyvanse,21
49,0.6038,dodge reports,21
50,0.6038,jeep radio,21
51,0.6033,profax,21
52,0.6029,talks to angels tab,21
53,0.6029,girl i got you,21
54,0.6026,ribbon snake,21
55,0.6024,shade of pale lyrics,21
56,0.6019,notion lyrics,21
57,0.6018,hurricane katrina death,21
58,0.6016,make your own converse,21
59,0.6014,silverado rear bumper,21
60,0.6014,lyrics to wide awake,21
61,0.601,women in the middle ages,21
62,0.601,orlando stroller,21
63,0.6006,academy phone number,21
64,0.6006,the garden party,21
65,0.6003,leather new,21
66,,,21
67,,,21
68,,,21
69,,,21
70,,,21
71,,,21
72,,,21
73,,,21
74,,,21
75,,,21
76,,,21
77,,,21
78,,,21
79,,,21
80,,,21
81,,,21
82,,,21
83,,,21
84,,,21
85,,,21
86,,,21
87,,,21
88,,,21
89,,,21
90,,,21
91,,,21
92,,,21
93,,,21
94,,,21
95,,,21
96,,,21
97,,,21
98,,,21
99,,,21
0,0.6386,roots in sewer,22
1,0.6336,e85 stations,22
2,0.6298,the buckle store,22
3,0.6291,2014 winter olympics medal count,22
4,0.6257,buffalo wild wings gluten free,22
5,0.6217,tornado clouds,22
6,0.6171,city inspector,22
7,0.6158,apex tv,22
8,0.6091,cozumel map,22
9,0.6071,cozumel snorkeling,22
10,0.6065,cozumel airport,22
11,0.6055,air conditioner cost,22
12,0.6047,tortilla roll up,22
13,0.6042,el cid la,22
14,0.6034,firebird logo,22
15,0.6026,falcon 20,22
16,0.6,title commitment,22
17,,,22
18,,,22
19,,,22
20,,,22
21,,,22
22,,,22
23,,,22
24,,,22
25,,,22
26,,,22
27,,,22
28,,,22
29,,,22
30,,,22
31,,,22
32,,,22
33,,,22
34,,,22
35,,,22
36,,,22
37,,,22
38,,,22
39,,,22
40,,,22
41,,,22
42,,,22
43,,,22
44,,,22
45,,,22
46,,,22
47,,,22
48,,,22
49,,,22
50,,,22
51,,,22
52,,,22
53,,,22
54,,,22
55,,,22
56,,,22
57,,,22
58,,,22
59,,,22
60,,,22
61,,,22
62,,,22
63,,,22
64,,,22
65,,,22
66,,,22
67,,,22
68,,,22
69,,,22
70,,,22
71,,,22
72,,,22
73,,,22
74,,,22
75,,,22
76,,,22
77,,,22
78,,,22
79,,,22
80,,,22
81,,,22
82,,,22
83,,,22
84,,,22
85,,,22
86,,,22
87,,,22
88,,,22
89,,,22
90,,,22
91,,,22
92,,,22
93,,,22
94,,,22
95,,,22
96,,,22
97,,,22
98,,,22
99,,,22
0,0.6755,baja,23
1,0.6726,bighorn 19ecb safe,23
2,0.6677,service intervals,23
3,0.6666,snow chains,23
4,0.6619,baja california sur,23
5,0.6607,spanish lavender,23
6,0.6596,b of a mortgage,23
7,0.6509,rosendin,23
8,0.6508,mr doctor,23
9,0.6493,tessera,23
10,0.649,tom leykis,23
11,0.6465,five store,23
12,0.6463,las varas,23
13,0.6461,big5,23
14,0.6455,bighorn 19ecb,23
15,0.6444,buffalo exchange,23
16,0.6444,brutale,23
17,0.6441,german deli,23
18,0.6436,leykis,23
19,0.6424,mors,23
20,0.6422,b of a,23
21,0.6413,b of,23
22,0.6405,san remo hotel san francisco,23
23,0.6396,myrtus,23
24,0.6383,costco flu shots,23
25,0.6383,costco propane,23
26,0.638,scattante,23
27,0.6379,tactical footwear,23
28,0.6376,costco flu,23
29,0.6368,kitchen counter tile,23
30,0.6359,exige,23
31,0.6353,porsche 914,23
32,0.6353,truck school,23
33,0.6344,noroeste,23
34,0.6343,el monte rv rentals,23
35,0.6339,coldwell banker property management,23
36,0.6329,de colima,23
37,0.632,lamps plus,23
38,0.6319,artichoke flower,23
39,0.6315,mobile park,23
40,0.6313,rosendin electric,23
41,0.6307,b of a locations,23
42,0.6306,www.bofa,23
43,0.6298,big 5,23
44,0.6295,la paz baja,23
45,0.6294,the exploited,23
46,0.6292,hot water recirculation pump,23
47,0.6292,la paz baja california,23
48,0.6288,track day,23
49,0.6278,black angus restaurant,23
50,0.6277,la paz baja california sur,23
51,0.6276,low cost dental,23
52,0.6274,rocketz,23
53,0.6273,cost plus world market coupon,23
54,0.6272,calportland,23
55,0.627,farsi keyboard,23
56,0.6265,mrm whey,23
57,0.625,carlos jr,23
58,0.6244,persian,23
59,0.6241,shoe pavilion,23
60,0.624,vflyer.com,23
61,0.6239,roadtrek ss,23
62,0.6227,cruises from la,23
63,0.6225,costco eye exam,23
64,0.6225,fiat 124,23
65,0.6224,sonic burger,23
66,0.6216,cost dental,23
67,0.6215,tom leykis show,23
68,0.621,food handler card,23
69,0.6209,social d,23
70,0.6208,cal score,23
71,0.6205,home prices,23
72,0.6204,coast aluminum,23
73,0.6191,blow me up tom,23
74,0.619,vw dealership,23
75,0.6184,atac,23
76,0.6183,hotels oceanside,23
77,0.6183,gt avalanche,23
78,0.6181,desert lodge,23
79,0.6178,bonito,23
80,0.6176,oaxaca,23
81,0.6173,jack bradshaw dog shows,23
82,0.6172,cat fencing,23
83,0.6172,craigslist in california,23
84,0.6171,pueblo bonito cabo san lucas,23
85,0.6171,diario de colima,23
86,0.617,force electronics,23
87,0.6163,long beach ca hotels,23
88,0.6163,costa baja,23
89,0.6162,la paz,23
90,0.616,erick porta,23
91,0.6159,carls jr locations,23
92,0.6159,barbecues,23
93,0.6153,at the border,23
94,0.615,carolla show,23
95,0.6149,rosmarinus,23
96,0.6146,big 5 sporting,23
97,0.6145,farsi,23
98,0.6145,adam carolla show,23
99,0.6145,local hikes,23
0,0.742,woodland direct,24
1,0.7209,black leather boots,24
2,0.7208,what is and what should never be,24
3,0.7188,you crazy,24
4,0.7178,over the hills and far away lyrics,24
5,0.7124,shine on you crazy diamond lyrics,24
6,0.7109,all along the watchtower lyrics,24
7,0.7101,stones lyrics,24
8,0.7089,the watchtower lyrics,24
9,0.7087,along the watchtower lyrics,24
10,0.7075,watchtower lyrics,24
11,0.706,depersonalization,24
12,0.7057,shine on you crazy diamond,24
13,0.7055,shine on you,24
14,0.7049,mental institution,24
15,0.7031,franco prussian,24
16,0.7022,eclipsed,24
17,0.702,franco prussian war,24
18,0.7012,ramble on lyrics,24
19,0.7008,hey hey what can i do,24
20,0.7005,hey what can i do,24
21,0.7003,crazy diamond lyrics,24
22,0.6973,shine on you crazy,24
23,0.696,12/2,24
24,0.6957,the watchtower,24
25,0.6949,all along the watchtower,24
26,0.6944,crazy diamond,24
27,0.6932,along the watchtower,24
28,0.6911,over the hills and far away,24
29,0.6904,led zeppelin lyrics,24
30,0.69,the dominos,24
31,0.6897,knee socks,24
32,0.6888,zeppelin lyrics,24
33,0.6886,log holder,24
34,0.6883,bench cushions,24
35,0.6868,derek and the dominos,24
36,0.6855,polyvision,24
37,0.6855,on a train,24
38,0.683,comfortably,24
39,0.6816,shelter lyrics,24
40,0.6814,age lyrics,24
41,0.6804,gas hot water,24
42,0.68,to a mouse,24
43,0.6798,badly,24
44,0.6791,floyd lyrics,24
45,0.6783,rug runners,24
46,0.6782,pink floyd lyrics,24
47,0.6773,guitarists,24
48,0.6764,in bloom lyrics,24
49,0.6759,wall ovens,24
50,0.6756,manic,24
51,0.6755,wild side lyrics,24
52,0.6753,ramble on,24
53,0.6751,"dear,",24
54,0.6745,19th century america,24
55,0.6744,craftsman tractor,24
56,0.6739,all along,24
57,0.6738,ten years gone,24
58,0.6737,corduroy jacket,24
59,0.6736,forties,24
60,0.6734,sympathy for the devil,24
61,0.6734,police truck,24
62,0.6733,duromax,24
63,0.6732,sears generators,24
64,0.6728,elderly woman,24
65,0.6727,doors online,24
66,0.672,lyrics pink floyd,24
67,0.6718,generac generators,24
68,0.6718,tall boots,24
69,0.6715,discover loans,24
70,0.6715,the crimson king,24
71,0.6715,sylvia plath,24
72,0.6712,fireplace inserts,24
73,0.6711,comfortably numb,24
74,0.6709,memoriam,24
75,0.6708,bloom lyrics,24
76,0.6706,19th century,24
77,0.6706,field mice,24
78,0.6702,syd barrett,24
79,0.6701,king leopold,24
80,0.6695,online bass tuner,24
81,0.6689,sears tractor,24
82,0.6686,zeppelin,24
83,0.6685,bottle up,24
84,0.6679,rolling stones lyrics,24
85,0.6677,prussian war,24
86,0.6672,walks,24
87,0.6663,led zeppelin,24
88,0.6659,french national anthem,24
89,0.6651,elderly woman behind,24
90,0.6648,in memoriam,24
91,0.6647,over the hills,24
92,0.6645,hendrix lyrics,24
93,0.6642,gas hot water heaters,24
94,0.6641,chimney cap,24
95,0.6639,swag curtains,24
96,0.6633,dead song,24
97,0.6631,100 greatest guitarists,24
98,0.663,siegfried sassoon,24
99,0.663,high heeled,24
0,0.7487,merchant marine,25
1,0.7349,us merchant,25
2,0.7212,us merchant marine,25
3,0.7034,verdant power,25
4,0.7027,regal cinemas movie times,25
5,0.701,parker boats for sale,25
6,0.6982,furniture for small spaces,25
7,0.6978,fireboat,25
8,0.6974,broiled,25
9,0.6944,regal cinemas movie,25
10,0.6932,aislinn,25
11,0.6929,washington new,25
12,0.692,estuary,25
13,0.692,parker boat,25
14,0.6885,bridge map,25
15,0.6861,cecile,25
16,0.6849,ferry accident,25
17,0.6827,moran towing,25
18,0.6826,grady white boats for sale,25
19,0.6815,gawker.com,25
20,0.6803,webb institute,25
21,0.6775,venture boat,25
22,0.6768,bateau,25
23,0.6767,maidenform,25
24,0.6761,coastal flooding,25
25,0.6743,tamzin,25
26,0.6719,raincoat,25
27,0.6706,car gps,25
28,0.6697,us merchant marine academy,25
29,0.6697,sachets,25
30,0.6691,hurricane irene current,25
31,0.6672,ураган,25
32,0.6669,real estate waterfront,25
33,0.665,jones new,25
34,0.6641,mathilde,25
35,0.6616,jones new york,25
36,0.6615,high tide times,25
37,0.6609,marine store,25
38,0.6576,waterfront property,25
39,0.6574,sailnet,25
40,0.6572,the tudors,25
41,0.657,promotional coupon,25
42,0.6562,hanger steak,25
43,0.6557,cutwater,25
44,0.6548,delais,25
45,0.6547,cruise from,25
46,0.6544,american political tradition,25
47,0.6543,grady white,25
48,0.6534,edressme,25
49,0.6532,steamboat landing,25
50,0.6532,de coeur,25
51,0.653,waterfront house,25
52,0.6525,maidenform outlet,25
53,0.6523,fish cakes,25
54,0.6519,tree lighting,25
55,0.6516,grady white boat,25
56,0.6516,parker boats,25
57,0.6513,hurricane irene news,25
58,0.6511,angelina ballerina,25
59,0.6497,secret diary,25
60,0.6495,launches,25
61,0.6492,oyster,25
62,0.6489,e-z pass,25
63,0.6486,maritime,25
64,0.648,fareoh,25
65,0.648,97.9 listen live,25
66,0.6479,iris inn,25
67,0.6475,bulk shipping,25
68,0.6475,st. john villa,25
69,0.6475,high tides,25
70,0.6474,grady white for sale,25
71,0.6473,regal cinemas showtimes,25
72,0.6469,americain,25
73,0.6469,grady-white,25
74,0.6465,shrimp cakes,25
75,0.6465,peter davis,25
76,0.6464,trousers,25
77,0.6457,out sick,25
78,0.6457,the maritime,25
79,0.6455,category 1,25
80,0.6448,fresh figs,25
81,0.6447,salmon roll,25
82,0.6446,poodle breeder,25
83,0.6443,kayak launch,25
84,0.6438,pilot house,25
85,0.6437,european sizes,25
86,0.6436,to bus,25
87,0.6434,charles p,25
88,0.6433,sample sat,25
89,0.6428,waterfront home,25
90,0.6428,the shipyard,25
91,0.642,computer courses,25
92,0.642,cinema regal,25
93,0.6418,silk dress,25
94,0.6416,ship tracking,25
95,0.6413,noaa sandy,25
96,0.6411,drugstore.com,25
97,0.641,timberland shoes,25
98,0.6409,pilot boat,25
99,0.6408,amerikadan,25
0,0.6608,feet to cm,26
1,0.6558,martin garrix,26
2,0.6548,aladeen,26
3,0.653,garrix,26
4,0.6529,pork shoulder recipe,26
5,0.6427,animals martin,26
6,0.6331,palmistry,26
7,0.6311,animals martin garrix,26
8,0.6254,joey diaz,26
9,0.6222,rogan,26
10,0.6221,72 bus,26
11,0.6203,turi,26
12,0.6201,1 lbs,26
13,0.6166,best comedy,26
14,0.6135,beyerdynamic,26
15,0.6133,ellen paige,26
16,0.6125,kardashians season 7,26
17,0.6113,pounds to kg,26
18,0.6107,keeping up with the kardashians season 7,26
19,0.6099,castronovo,26
20,0.6085,i could be the one,26
21,0.6075,scorching,26
22,0.6071,goji berries,26
23,0.6043,solveig,26
24,0.6029,first row,26
25,0.6025,sleep less,26
26,0.6021,anka,26
27,0.6008,winona ryder,26
28,0.6007,first row sports,26
29,0.6003,a320,26
30,,,26
31,,,26
32,,,26
33,,,26
34,,,26
35,,,26
36,,,26
37,,,26
38,,,26
39,,,26
40,,,26
41,,,26
42,,,26
43,,,26
44,,,26
45,,,26
46,,,26
47,,,26
48,,,26
49,,,26
50,,,26
51,,,26
52,,,26
53,,,26
54,,,26
55,,,26
56,,,26
57,,,26
58,,,26
59,,,26
60,,,26
61,,,26
62,,,26
63,,,26
64,,,26
65,,,26
66,,,26
67,,,26
68,,,26
69,,,26
70,,,26
71,,,26
72,,,26
73,,,26
74,,,26
75,,,26
76,,,26
77,,,26
78,,,26
79,,,26
80,,,26
81,,,26
82,,,26
83,,,26
84,,,26
85,,,26
86,,,26
87,,,26
88,,,26
89,,,26
90,,,26
91,,,26
92,,,26
93,,,26
94,,,26
95,,,26
96,,,26
97,,,26
98,,,26
99,,,26
0,0.6083,strawberry milkshake,27
1,,,27
2,,,27
3,,,27
4,,,27
5,,,27
6,,,27
7,,,27
8,,,27
9,,,27
10,,,27
11,,,27
12,,,27
13,,,27
14,,,27
15,,,27
16,,,27
17,,,27
18,,,27
19,,,27
20,,,27
21,,,27
22,,,27
23,,,27
24,,,27
25,,,27
26,,,27
27,,,27
28,,,27
29,,,27
30,,,27
31,,,27
32,,,27
33,,,27
34,,,27
35,,,27
36,,,27
37,,,27
38,,,27
39,,,27
40,,,27
41,,,27
42,,,27
43,,,27
44,,,27
45,,,27
46,,,27
47,,,27
48,,,27
49,,,27
50,,,27
51,,,27
52,,,27
53,,,27
54,,,27
55,,,27
56,,,27
57,,,27
58,,,27
59,,,27
60,,,27
61,,,27
62,,,27
63,,,27
64,,,27
65,,,27
66,,,27
67,,,27
68,,,27
69,,,27
70,,,27
71,,,27
72,,,27
73,,,27
74,,,27
75,,,27
76,,,27
77,,,27
78,,,27
79,,,27
80,,,27
81,,,27
82,,,27
83,,,27
84,,,27
85,,,27
86,,,27
87,,,27
88,,,27
89,,,27
90,,,27
91,,,27
92,,,27
93,,,27
94,,,27
95,,,27
96,,,27
97,,,27
98,,,27
99,,,27
0,0.7915,"wellsfargo,com",28
1,0.7897,www.welsfargo.com,28
2,0.7887,green enchilada,28
3,0.7837,chile relleno recipe,28
4,0.782,wellsfargobank.com,28
5,0.7813,fargo bank,28
6,0.7808,packages to hawaii,28
7,0.7806,california mustang,28
8,0.7806,wells fargo bank,28
9,0.7801,wellsfargo.com/activate,28
10,0.7791,california pictures,28
11,0.7784,san lucas mexico,28
12,0.7777,cabo san lucas mexico,28
13,0.7773,motel6.com,28
14,0.7763,things to do in cabo san lucas,28
15,0.775,the raiders,28
16,0.7748,welsfargo.com,28
17,0.7701,wellsfargo.co,28
18,0.7694,eclipse may 20,28
19,0.7692,welllsfargo.com,28
20,0.7692,disney land tickets,28
21,0.7677,relleno recipe,28
22,0.7674,solar eclipse may 20,28
23,0.7667,chile relleno,28
24,0.7666,eclipse may 20 2012,28
25,0.7655,wellsfargoc.om,28
26,0.7638,things to do in cabo,28
27,0.7638,8400,28
28,0.7636,wells fargo.com,28
29,0.7632,san lucas,28
30,0.7628,baja 1000,28
31,0.7622,california obituaries,28
32,0.7622,raiders logo,28
33,0.762,cabo san lucas,28
34,0.7619,cabo san,28
35,0.7617,wells fargo.,28
36,0.7608,thor wanderer,28
37,0.7604,green enchilada sauce,28
38,0.7595,fargo.com,28
39,0.7592,sureno,28
40,0.7585,california death,28
41,0.7579,mexican bread,28
42,0.7566,motel 6,28
43,0.7564,wells fargo bill pay,28
44,0.7564,california newspaper,28
45,0.7563,jafra,28
46,0.7563,sony car stereo,28
47,0.7561,wellsfargo.com,28
48,0.7552,red enchilada sauce,28
49,0.7543,www.welssfargo.com,28
50,0.7543,yard design,28
51,0.754,hawaii trips,28
52,0.754,baja bug,28
53,0.7533,line haircut,28
54,0.7531,k&n filter,28
55,0.7528,california death records,28
56,0.7524,a line haircut,28
57,0.7523,wells fargo banking,28
58,0.7521,disney land,28
59,0.7518,wellsfarg.com,28
60,0.7516,vegas hotel deals,28
61,0.7514,title companies,28
62,0.7514,shrimp taco,28
63,0.7514,wellsfargo. com,28
64,0.7513,kit fox,28
65,0.751,shrimp tacos,28
66,0.7506,enchiladas recipe,28
67,0.7505,dog door,28
68,0.7492,expansion port,28
69,0.7489,wellsfago.com,28
70,0.7484,vacation packages to hawaii,28
71,0.748,www.wellsfargo.com/,28
72,0.7479,american title company,28
73,0.7478,wells fargo banking online,28
74,0.7476,maps of mexico,28
75,0.7469,thor tahoe,28
76,0.7466,chili relleno,28
77,0.746,best western hotels,28
78,0.7457,tortillas,28
79,0.7451,wellsf,28
80,0.745,overhead storage,28
81,0.7443,hotel deals in las vegas,28
82,0.744,192.168.0.1,28
83,0.744,cabo san lucas airport,28
84,0.744,buff guy,28
85,0.7437,qualify for a home loan,28
86,0.7435,western hotels,28
87,0.7421,lion attack,28
88,0.7418,ranc,28
89,0.7418,solar eclipse may 20 2012,28
90,0.7417,spitz sunflower seeds,28
91,0.7411,rv camping,28
92,0.7407,window coverings,28
93,0.7401,aljo,28
94,0.7399,eriogonum,28
95,0.7396,vegas supercross,28
96,0.7396,mt sac relays,28
97,0.7389,enchiladas,28
98,0.7384,san diego card,28
99,0.7382,aztec pyramids,28
0,0.6306,mary kate ashley,29
1,0.6254,kate ashley,29
2,0.6122,the sign lyrics,29
3,0.609,buy cigarettes online,29
4,,,29
5,,,29
6,,,29
7,,,29
8,,,29
9,,,29
10,,,29
11,,,29
12,,,29
13,,,29
14,,,29
15,,,29
16,,,29
17,,,29
18,,,29
19,,,29
20,,,29
21,,,29
22,,,29
23,,,29
24,,,29
25,,,29
26,,,29
27,,,29
28,,,29
29,,,29
30,,,29
31,,,29
32,,,29
33,,,29
34,,,29
35,,,29
36,,,29
37,,,29
38,,,29
39,,,29
40,,,29
41,,,29
42,,,29
43,,,29
44,,,29
45,,,29
46,,,29
47,,,29
48,,,29
49,,,29
50,,,29
51,,,29
52,,,29
53,,,29
54,,,29
55,,,29
56,,,29
57,,,29
58,,,29
59,,,29
60,,,29
61,,,29
62,,,29
63,,,29
64,,,29
65,,,29
66,,,29
67,,,29
68,,,29
69,,,29
70,,,29
71,,,29
72,,,29
73,,,29
74,,,29
75,,,29
76,,,29
77,,,29
78,,,29
79,,,29
80,,,29
81,,,29
82,,,29
83,,,29
84,,,29
85,,,29
86,,,29
87,,,29
88,,,29
89,,,29
90,,,29
91,,,29
92,,,29
93,,,29
94,,,29
95,,,29
96,,,29
97,,,29
98,,,29
99,,,29
0,0.6978,chiggers rash,30
1,0.6826,camel cricket,30
2,0.6689,camel crickets,30
3,0.66,professional auction,30
4,0.6594,zion cemetery,30
5,0.6537,safeties,30
6,0.6519,salem united methodist,30
7,0.6515,chambourcin,30
8,0.6492,zoysia grass plugs,30
9,0.649,clean siding,30
10,0.6487,berkline furniture,30
11,0.6471,chicken cheese,30
12,0.6458,salem united methodist church,30
13,0.6455,warning or watch,30
14,0.6452,alpha iota,30
15,0.643,mega bus schedule,30
16,0.6416,dixon line,30
17,0.6411,mason dixon line,30
18,0.641,what salary,30
19,0.6379,cricket spider,30
20,0.6373,professional auction services,30
21,0.6355,turkey buzzards,30
22,0.6348,quarter round,30
23,0.6333,how to get rid of ants in the kitchen,30
24,0.6324,fox and,30
25,0.6313,ron mexico,30
26,0.6305,administrative assistants,30
27,0.6304,mills.com,30
28,0.6303,berkline,30
29,0.6303,philly roll,30
30,0.6302,black rat snakes,30
31,0.6297,return duct,30
32,0.6292,josh gibson,30
33,0.6275,imperial moth,30
34,0.6273,mega ball numbers,30
35,0.6269,100 block,30
36,0.6256,ferguson kitchen,30
37,0.6251,crab dip cream cheese,30
38,0.6248,watch vs warning,30
39,0.622,warning vs watch,30
40,0.6218,training and development,30
41,0.6218,authentic campaigner,30
42,0.6214,civil war roundtable,30
43,0.6211,black amish,30
44,0.6208,tracy lynn,30
45,0.6207,umc church,30
46,0.6207,european hornet,30
47,0.6203,watch and warning,30
48,0.6189,grass mowing,30
49,0.6187,easy crab dip,30
50,0.6187,amish people,30
51,0.6178,michelle wright,30
52,0.6175,spider cricket,30
53,0.6174,watch or warning,30
54,0.6174,virginia sweetspire,30
55,0.6172,tilapia baked,30
56,0.6171,european hornets,30
57,0.6167,fall brawl,30
58,0.6165,nl wildcard,30
59,0.6164,michel company,30
60,0.6156,minor league baseball,30
61,0.6151,creative twitter names,30
62,0.6147,imitation crab meat,30
63,0.6139,crusted tilapia,30
64,0.6138,nail pops,30
65,0.6133,fan programs,30
66,0.6129,eagles nest campground,30
67,0.6125,hank gathers,30
68,0.6124,variform,30
69,0.6124,black rat snake,30
70,0.612,jamar,30
71,0.6115,secrets st. james,30
72,0.6113,steelers coach,30
73,0.6112,black walnut cake,30
74,0.6101,dr. amy,30
75,0.61,m r ducks,30
76,0.6097,mason dixon line map,30
77,0.6096,homecoming 2010,30
78,0.6092,covenant fellowship,30
79,0.6088,bruce hardwood,30
80,0.6083,picnic 2011,30
81,0.608,methodist hymns,30
82,0.608,teacher charged,30
83,0.6078,charges,30
84,0.6076,e-r diagram,30
85,0.6075,overturns,30
86,0.6074,camelback cricket,30
87,0.6073,crab dip with cream cheese,30
88,0.607,homecoming 2011,30
89,0.607,grace umc,30
90,0.6061,chicken recipes for crock pot,30
91,0.606,bethel cemetery,30
92,0.6058,brookmont,30
93,0.6051,sulfonylurea,30
94,0.605,gawthrop,30
95,0.6045,peebles department store,30
96,0.6045,arnetta,30
97,0.6043,sump pump lowes,30
98,0.6041,cancer center of america,30
99,0.604,civil war round table,30
0,0.7844,military marriage,31
1,0.7841,hawaii and alaska,31
2,0.7828,sere,31
3,0.7821,e7,31
4,0.7818,military star card pay bill,31
5,0.7769,pelagic fish,31
6,0.776,cac mac,31
7,0.7758,pro-file,31
8,0.775,penn fathom,31
9,0.7743,deca commissary,31
10,0.7735,auto logistics,31
11,0.7732,e5 bah,31
12,0.7731,mwr,31
13,0.7726,volvo military,31
14,0.7724,emergency leave,31
15,0.772,long line fishing,31
16,0.7704,www.move.mil,31
17,0.7689,star card payments,31
18,0.7688,pepperd.com,31
19,0.7681,isoprep,31
20,0.7673,atr 72,31
21,0.7658,military move,31
22,0.7657,military lodge,31
23,0.7646,longline fishing,31
24,0.7646,auto skills,31
25,0.7644,crm principles,31
26,0.7643,marine fishes,31
27,0.7642,direct fire,31
28,0.7638,bang stick,31
29,0.7638,household goods,31
30,0.7638,military discount car rental,31
31,0.7636,tide graph,31
32,0.7635,star card login,31
33,0.7632,military star card account,31
34,0.7631,military vacation rentals,31
35,0.7631,army ball,31
36,0.7629,military furniture,31
37,0.7625,pay military star card,31
38,0.7623,sick call,31
39,0.7617,e5,31
40,0.7615,captain cooks,31
41,0.7611,military camping,31
42,0.7609,mypay les,31
43,0.7609,air force base in hawaii,31
44,0.7605,command sponsorship,31
45,0.7605,fish poisoning,31
46,0.7599,dual military,31
47,0.7598,retrofit source,31
48,0.7597,riflery,31
49,0.7596,parts tracker,31
50,0.7594,humpbacks,31
51,0.7594,american auto logistics,31
52,0.7594,cac reader for mac,31
53,0.7591,disa miap,31
54,0.759,army ice,31
55,0.7589,space a flights,31
56,0.7586,mac military,31
57,0.7584,military hotel,31
58,0.7583,sere 100 training,31
59,0.7581,paya lebar,31
60,0.7581,code of conduct training,31
61,0.7578,nana hotel,31
62,0.7576,e-5 bah,31
63,0.7572,electric fishing reels,31
64,0.7571,army sere,31
65,0.757,e-5 base pay,31
66,0.757,skillport login,31
67,0.7569,cobra gold,31
68,0.7568,isoprep army,31
69,0.7568,dod certificates,31
70,0.7565,armed forces housing,31
71,0.7565,military flights,31
72,0.7564,sere 100,31
73,0.7563,forces housing,31
74,0.7561,noaa tsunami,31
75,0.7561,military wives,31
76,0.7561,ar 614-30,31
77,0.756,partition systems,31
78,0.7558,9 line medevac card,31
79,0.7557,pacific typhoon,31
80,0.7554,lead molds,31
81,0.7553,www.milexch.com,31
82,0.7548,113h,31
83,0.7548,automated housing referral network,31
84,0.7546,spouse tuition assistance,31
85,0.7545,military mwr,31
86,0.7544,isoprep training,31
87,0.7543,land nav,31
88,0.7542,hrc promotions,31
89,0.7542,4187 fillable,31
90,0.7542,oconus cola,31
91,0.7536,marine debris,31
92,0.7536,beach cabanas,31
93,0.7536,dried fish,31
94,0.7535,ar 385-63,31
95,0.7533,fish prints,31
96,0.753,humpback whale facts,31
97,0.7528,delta airlines pet,31
98,0.7527,e5 base pay,31
99,0.7526,padi elearning,31
0,0.683,steamroller pipe,32
1,0.6494,max brooks,32
2,0.6443,new low,32
3,0.6339,apple ii,32
4,0.6335,humidify,32
5,0.6305,front struts,32
6,0.629,lolz,32
7,0.6246,chow chows,32
8,0.6218,8ths,32
9,0.6214,loathing,32
10,0.6158,yoga pant,32
11,0.6129,down in mexico,32
12,0.6116,rosie lyrics,32
13,0.6107,hard brown sugar,32
14,0.6103,tauntaun,32
15,0.61,expanded notation,32
16,0.6091,age of death,32
17,0.609,middle class rut,32
18,0.6062,moisten,32
19,0.6052,codpiece,32
20,0.6046,hecox,32
21,0.6031,zoidberg,32
22,0.6026,strut replacement,32
23,0.6019,bad voodoo,32
24,0.6007,first snow,32
25,,,32
26,,,32
27,,,32
28,,,32
29,,,32
30,,,32
31,,,32
32,,,32
33,,,32
34,,,32
35,,,32
36,,,32
37,,,32
38,,,32
39,,,32
40,,,32
41,,,32
42,,,32
43,,,32
44,,,32
45,,,32
46,,,32
47,,,32
48,,,32
49,,,32
50,,,32
51,,,32
52,,,32
53,,,32
54,,,32
55,,,32
56,,,32
57,,,32
58,,,32
59,,,32
60,,,32
61,,,32
62,,,32
63,,,32
64,,,32
65,,,32
66,,,32
67,,,32
68,,,32
69,,,32
70,,,32
71,,,32
72,,,32
73,,,32
74,,,32
75,,,32
76,,,32
77,,,32
78,,,32
79,,,32
80,,,32
81,,,32
82,,,32
83,,,32
84,,,32
85,,,32
86,,,32
87,,,32
88,,,32
89,,,32
90,,,32
91,,,32
92,,,32
93,,,32
94,,,32
95,,,32
96,,,32
97,,,32
98,,,32
99,,,32
0,0.8641,knuck if you buck,33
1,0.8594,knuck,33
2,0.8431,free mixtape downloads,33
3,0.8425,up out,33
4,0.8399,grove st party,33
5,0.8383,lex luger,33
6,0.8375,knuck if you buck lyrics,33
7,0.8372,rap mixtapes,33
8,0.8366,no hands,33
9,0.8363,o lets do it,33
10,0.8362,oh lets do it,33
11,0.8324,mixtapes for free,33
12,0.8316,new mixtapes,33
13,0.8307,free mixtapes,33
14,0.8306,flockaveli,33
15,0.8301,something happens,33
16,0.8294,mixtape websites,33
17,0.8292,bring it back lyrics,33
18,0.8287,mixtape downloads,33
19,0.8275,gimme dat,33
20,0.8257,trust him,33
21,0.8246,snakes in the grass,33
22,0.8246,free mixtape,33
23,0.8235,interracial relationships,33
24,0.8234,5 star chick,33
25,0.8228,run a train,33
26,0.8228,swag surfin,33
27,0.8228,download mixtapes,33
28,0.8223,forward lyrics,33
29,0.8222,biracial,33
30,0.8218,all the way turnt up,33
31,0.8218,flocka lyrics,33
32,0.8213,flocka,33
33,0.8212,bring it back,33
34,0.8208,gospel charts,33
35,0.8197,waka flocka lyrics,33
36,0.8188,mixtapes,33
37,0.8181,eastern stars,33
38,0.8178,waka flocka,33
39,0.8174,hottest rap,33
40,0.8168,moving forward lyrics,33
41,0.8161,o lets do it lyrics,33
42,0.8158,birthday song 2 chainz,33
43,0.8154,mixtape torrent.com,33
44,0.8153,make the trap,33
45,0.8152,stride shoes,33
46,0.8151,on my nerves,33
47,0.8151,as i am,33
48,0.815,bugatti ace hood,33
49,0.8146,thug motivation 101,33
50,0.8144,bet uncut,33
51,0.8143,turnt up lyrics,33
52,0.8142,the anointing,33
53,0.8141,that crack,33
54,0.814,psalm 24,33
55,0.8139,country club prep,33
56,0.8138,preachers daughters,33
57,0.8136,trap or die,33
58,0.8129,woman scorned,33
59,0.8127,half a brick,33
60,0.8125,gospel artist,33
61,0.8125,black fraternities,33
62,0.8121,throne lyrics,33
63,0.8121,god is here,33
64,0.8119,flocka flame,33
65,0.8118,the glory lyrics,33
66,0.8117,mixtape covers,33
67,0.8116,trappin,33
68,0.8114,lebrons shoes,33
69,0.8111,mixtapetorrent.com,33
70,0.8109,dockers shoes,33
71,0.8108,dem boyz,33
72,0.8105,ralph lauren shoes,33
73,0.8104,round of applause,33
74,0.8104,the wobble,33
75,0.8102,best gospel,33
76,0.8102,joc,33
77,0.8101,freaky girl,33
78,0.81,mixtapes 2012,33
79,0.81,a woman scorned,33
80,0.8099,southern smoke,33
81,0.8099,no worries lil wayne,33
82,0.8094,gucci mane wasted,33
83,0.8094,gospel radio stations,33
84,0.8091,bet 106 and park,33
85,0.8087,the carter,33
86,0.8085,deez nuts,33
87,0.8085,lauren shoes,33
88,0.8082,cast down,33
89,0.8079,instrumental free download,33
90,0.8079,gucci mane lemonade,33
91,0.8078,tire shine,33
92,0.8077,salute me,33
93,0.8077,free spades,33
94,0.8076,mixtapes free,33
95,0.8074,she got it,33
96,0.8073,rain down on me,33
97,0.8072,gospel artists,33
98,0.8069,tony royster,33
99,0.8064,nicki minaj pics,33
0,0.6744,sofa sleeper,34
1,0.65,copy machine,34
2,0.6403,sofa sleepers,34
3,0.6191,p.e,34
4,0.6169,pork meat,34
5,0.6148,construction accounting,34
6,0.6118,cars that go boom,34
7,0.6089,agv helmets,34
8,0.6067,roof types,34
9,0.6059,la bamba,34
10,0.6015,how to make nacho cheese,34
11,,,34
12,,,34
13,,,34
14,,,34
15,,,34
16,,,34
17,,,34
18,,,34
19,,,34
20,,,34
21,,,34
22,,,34
23,,,34
24,,,34
25,,,34
26,,,34
27,,,34
28,,,34
29,,,34
30,,,34
31,,,34
32,,,34
33,,,34
34,,,34
35,,,34
36,,,34
37,,,34
38,,,34
39,,,34
40,,,34
41,,,34
42,,,34
43,,,34
44,,,34
45,,,34
46,,,34
47,,,34
48,,,34
49,,,34
50,,,34
51,,,34
52,,,34
53,,,34
54,,,34
55,,,34
56,,,34
57,,,34
58,,,34
59,,,34
60,,,34
61,,,34
62,,,34
63,,,34
64,,,34
65,,,34
66,,,34
67,,,34
68,,,34
69,,,34
70,,,34
71,,,34
72,,,34
73,,,34
74,,,34
75,,,34
76,,,34
77,,,34
78,,,34
79,,,34
80,,,34
81,,,34
82,,,34
83,,,34
84,,,34
85,,,34
86,,,34
87,,,34
88,,,34
89,,,34
90,,,34
91,,,34
92,,,34
93,,,34
94,,,34
95,,,34
96,,,34
97,,,34
98,,,34
99,,,34
0,0.6613,6108,35
1,0.6542,5405,35
2,0.6501,pregnancy center,35
3,0.6476,6609,35
4,0.6428,9508,35
5,0.6411,handgun sales,35
6,0.6347,how to cook bratwurst,35
7,0.6322,1705,35
8,0.6302,ffl transfer,35
9,0.6301,8208,35
10,0.6294,item veto,35
11,0.6281,5508,35
12,0.6276,1807,35
13,0.6261,custom home,35
14,0.6256,1213,35
15,0.6207,handgun,35
16,0.6189,line item veto,35
17,0.6182,3409,35
18,0.6178,cook bratwurst,35
19,0.6174,6004,35
20,0.6171,full faith and credit,35
21,0.6147,7313,35
22,0.6138,1607,35
23,0.6127,big screen tv,35
24,0.6118,holster shirt,35
25,0.6097,8308,35
26,0.6087,city manager,35
27,0.6085,handgun law,35
28,0.6081,2904,35
29,0.6076,hispanic names,35
30,0.6074,2605,35
31,0.607,6013,35
32,0.6065,full faith and credit clause,35
33,0.6059,wolf spider bite,35
34,0.6056,5904,35
35,0.6032,3916,35
36,0.6032,amending the constitution,35
37,0.6023,petsmart fish,35
38,0.6019,gun show,35
39,0.6018,federal bureaucracy,35
40,0.6009,gun tax,35
41,0.6007,new home buyer,35
42,0.6002,3505,35
43,,,35
44,,,35
45,,,35
46,,,35
47,,,35
48,,,35
49,,,35
50,,,35
51,,,35
52,,,35
53,,,35
54,,,35
55,,,35
56,,,35
57,,,35
58,,,35
59,,,35
60,,,35
61,,,35
62,,,35
63,,,35
64,,,35
65,,,35
66,,,35
67,,,35
68,,,35
69,,,35
70,,,35
71,,,35
72,,,35
73,,,35
74,,,35
75,,,35
76,,,35
77,,,35
78,,,35
79,,,35
80,,,35
81,,,35
82,,,35
83,,,35
84,,,35
85,,,35
86,,,35
87,,,35
88,,,35
89,,,35
90,,,35
91,,,35
92,,,35
93,,,35
94,,,35
95,,,35
96,,,35
97,,,35
98,,,35
99,,,35
0,0.8155,maternity bathing suits,36
1,0.8102,freshman dorms,36
2,0.81,utc to est,36
3,0.8085,cet to est,36
4,0.8062,best bathing suits,36
5,0.8056,east coast road,36
6,0.8035,pu pu platter,36
7,0.8029,us eastern time,36
8,0.8018,pst to est,36
9,0.8006,cst to est,36
10,0.7965,time est,36
11,0.7956,est,36
12,0.7951,gmt to est,36
13,0.7947,cdt to est,36
14,0.7915,aim ad hack,36
15,0.7904,est to gmt,36
16,0.7891,nicole crafts,36
17,0.7884,ad hack,36
18,0.7879,pdt to est,36
19,0.7871,gold charms,36
20,0.7869,bathing suits,36
21,0.7868,usa east,36
22,0.7859,eastern usa,36
23,0.7855,aim ad,36
24,0.7843,central time to eastern,36
25,0.7835,what time est,36
26,0.7819,cross country road trip,36
27,0.7818,white pizza recipe,36
28,0.7818,east coast of usa,36
29,0.7812,bst to est,36
30,0.781,feast of seven fishes,36
31,0.7809,gmt est,36
32,0.7809,tractor trailer accident,36
33,0.7803,east coast,36
34,0.7795,aim virus,36
35,0.779,aim fix,36
36,0.7789,infodog.com,36
37,0.777,girls bathing suits,36
38,0.7769,ruff ryders anthem,36
39,0.7761,pacific time to eastern,36
40,0.776,aol aim,36
41,0.7758,aim instant messenger,36
42,0.7749,est conversion,36
43,0.7739,deadaim,36
44,0.7736,hotels near washington dc,36
45,0.7735,weed bowl,36
46,0.7732,womens bathing,36
47,0.7727,cross country train,36
48,0.7721,touch me,36
49,0.7715,time eastern,36
50,0.7713,what is chow,36
51,0.7712,wise potato chips,36
52,0.7702,etienne aigner,36
53,0.7698,time eastern standard,36
54,0.7695,kids bathing suits,36
55,0.7695,pacific time to eastern time,36
56,0.7695,central time to eastern time,36
57,0.7694,bacardi 151,36
58,0.769,eastern nationals,36
59,0.769,best bathing suit,36
60,0.7684,holly tone,36
61,0.7682,and i say,36
62,0.768,horizon structures,36
63,0.7674,bathing suit,36
64,0.7672,applying to college,36
65,0.767,dead aim,36
66,0.7669,visiting nyc,36
67,0.7664,busch gardens virginia beach,36
68,0.7662,a story to tell,36
69,0.7658,est?,36
70,0.7656,juliana theory lyrics,36
71,0.7654,perflex,36
72,0.7654,swim vest,36
73,0.765,what is near,36
74,0.7649,north east coast,36
75,0.7645,trip to nyc,36
76,0.7645,hotels near new york,36
77,0.7644,versions of aim,36
78,0.7639,imchaos,36
79,0.7638,infodog,36
80,0.7638,usa east coast,36
81,0.7629,long bay beach resort,36
82,0.7628,highland tank,36
83,0.7627,tractor trailer crash,36
84,0.7625,things to do near,36
85,0.7624,revenge lyrics,36
86,0.7621,womens bathing suits,36
87,0.7613,rabid raccoon,36
88,0.7613,one piece bathing suits,36
89,0.7609,homemade bowl,36
90,0.7607,aol im,36
91,0.7605,aim old,36
92,0.7601,busch gardens virginia,36
93,0.76,husband pillow,36
94,0.7597,vegetable lasagna recipe,36
95,0.7596,eliza thornberry,36
96,0.7594,outlets,36
97,0.7593,boo boo bunny,36
98,0.7592,aim versions,36
99,0.759,aim version,36
0,0.7345,allegro bus,37
1,0.7087,tiffin allegro,37
2,0.6862,used engines,37
3,0.6857,rv lot,37
4,0.6842,hormone test,37
5,0.6798,imagenomic,37
6,0.677,dvr receiver,37
7,0.6762,greyhound bus fares,37
8,0.6703,2006 fleetwood,37
9,0.6698,transmission service,37
10,0.6683,direct tv.com,37
11,0.6664,directv.com/rebate,37
12,0.6648,king bedspreads,37
13,0.664,rv lots,37
14,0.661,car stereo speakers,37
15,0.661,simcom,37
16,0.6605,food value,37
17,0.6587,qualify for medicare,37
18,0.6585,incomeathome.com,37
19,0.6579,slo niacin,37
20,0.6576,satellite receiver,37
21,0.6547,passport america,37
22,0.6537,rtg,37
23,0.6536,direct tv,37
24,0.6515,directv,37
25,0.65,house rental agreement,37
26,0.65,tv receivers,37
27,0.6498,2007 fleetwood,37
28,0.6495,tv satellite,37
29,0.6495,dish pointing,37
30,0.6491,rv lots for sale,37
31,0.6486,coach rv,37
32,0.6483,snake bite kit,37
33,0.648,directtv.com,37
34,0.6478,direct t,37
35,0.6469,73 chevy,37
36,0.6466,monaco diplomat,37
37,0.6459,breast augmentation photos,37
38,0.6451,fleetwood discovery,37
39,0.6446,thetford toilet,37
40,0.6437,home paint,37
41,0.643,dish antenna,37
42,0.6417,uss oriskany,37
43,0.6413,direct tv receivers,37
44,0.6413,female hormone,37
45,0.6392,notice form,37
46,0.6383,hd supply,37
47,0.6379,289 engine,37
48,0.6377,equal housing opportunity,37
49,0.6373,california king comforter,37
50,0.6369,monaco dynasty,37
51,0.6362,eviction notice,37
52,0.635,how to garnish,37
53,0.6341,legal papers,37
54,0.6337,rattlesnake pictures,37
55,0.6329,cv axles,37
56,0.6325,holiday rambler rv,37
57,0.6324,www.directv.com/rebate,37
58,0.6312,prevost motorhomes,37
59,0.6304,aircam,37
60,0.6291,coach for sale,37
61,0.6289,192.168.,37
62,0.6287,satellite dish,37
63,0.6286,mamba snake,37
64,0.6274,260z,37
65,0.6269,crate engine for sale,37
66,0.626,mitsubishi montero,37
67,0.6257,directv channels,37
68,0.6257,mobile rv,37
69,0.6257,direct tv dvr,37
70,0.6253,pmc bronze,37
71,0.6248,fast internet,37
72,0.6239,rv slide out,37
73,0.6234,loan types,37
74,0.6233,direct tv remote,37
75,0.6233,gps location,37
76,0.6223,radio talk show,37
77,0.622,acyclovir,37
78,0.6217,rvt.com,37
79,0.6212,motorhome magazine,37
80,0.6205,usps.com/umove,37
81,0.6205,disc brake kit,37
82,0.6204,directv dish,37
83,0.6193,free legal forms,37
84,0.619,rv tire,37
85,0.618,2 barrel carburetor,37
86,0.6177,cj6,37
87,0.6176,my direct tv,37
88,0.6173,satellite signal,37
89,0.6172,lien laws,37
90,0.617,aimshot,37
91,0.617,tiffin phaeton,37
92,0.6168,leather dye,37
93,0.6162,sequoia for sale,37
94,0.6161,fleetwood motorhomes,37
95,0.6156,rv parking,37
96,0.6156,multiswitch,37
97,0.6153,3552,37
98,0.6147,direct tv receiver,37
99,0.6145,tv dvr,37
0,0.7502,duncan trussell,38
1,0.7485,weather in cabo san lucas,38
2,0.7345,best taco,38
3,0.7344,bean nutrition,38
4,0.7302,san diego flights,38
5,0.7273,dripper,38
6,0.7265,giant redwoods,38
7,0.7254,la quinta california,38
8,0.7244,ronnie montrose,38
9,0.7242,march meet,38
10,0.7228,stanford cardinal,38
11,0.7219,vegas deals,38
12,0.7212,rogan podcast,38
13,0.7204,california hospitals,38
14,0.7201,california wildfire,38
15,0.7178,sacramento population,38
16,0.7169,charming california,38
17,0.7158,california fires map,38
18,0.7153,joe rogan podcast,38
19,0.7148,weather in cabo,38
20,0.713,california state map,38
21,0.7125,california news paper,38
22,0.7106,estancia cabo,38
23,0.7073,cheap vegas,38
24,0.7071,palm springs tennis,38
25,0.7063,530 area code,38
26,0.7061,resort cabo san lucas,38
27,0.706,population of los angeles,38
28,0.706,los angeles population,38
29,0.7058,redwood lumber,38
30,0.7057,carnitas recipe,38
31,0.7057,st helena california,38
32,0.7056,530 area,38
33,0.7054,tri-tip,38
34,0.7049,tri tip,38
35,0.7046,cal poly athletics,38
36,0.7045,joe rogan,38
37,0.7043,palm springs golf,38
38,0.7042,the raiders,38
39,0.704,vegas promo codes,38
40,0.704,ca newspaper,38
41,0.7039,dre dog,38
42,0.7037,california wildfires,38
43,0.703,tri-tip roast,38
44,0.7029,elk california,38
45,0.7022,winchester house,38
46,0.702,el wire,38
47,0.7013,cooking tri tip,38
48,0.7006,northern california map,38
49,0.7003,california map,38
50,0.7002,los angeles rams,38
51,0.7002,california motels,38
52,0.7,california fires,38
53,0.6995,1984 olympic,38
54,0.6992,san francisco earthquake 1989,38
55,0.6988,map of northern california,38
56,0.6979,california department of transportation,38
57,0.6977,ca obituaries,38
58,0.6975,san francisco wharf,38
59,0.6974,life pacific college,38
60,0.6974,cabo san lucas weather,38
61,0.6972,sonoma california,38
62,0.6972,napa valley california,38
63,0.697,pk ripper,38
64,0.6969,49ers game today,38
65,0.6968,tri tip roast,38
66,0.6965,westside connection,38
67,0.6964,49ers game,38
68,0.6962,mexican drink,38
69,0.6959,when is burning man,38
70,0.6956,new 49ers stadium,38
71,0.6954,map of las vegas hotels,38
72,0.695,california pottery,38
73,0.695,ca newspapers,38
74,0.6949,flights to cabo,38
75,0.6948,49ers seahawks,38
76,0.6943,flights to sacramento,38
77,0.6941,weather cabo,38
78,0.6941,flights to mexico,38
79,0.6932,chinese salad,38
80,0.6931,palm desert california,38
81,0.6929,california newspapers,38
82,0.6925,cheap flights to mexico,38
83,0.6919,california lodging,38
84,0.6915,address numbers,38
85,0.6913,california jail,38
86,0.6913,"alturas, ca",38
87,0.6912,weather cabo san lucas,38
88,0.691,smoked tri tip,38
89,0.6909,kyle loza,38
90,0.6907,point loma university,38
91,0.6906,lassen peak,38
92,0.6903,im a player,38
93,0.69,fresh squeezed,38
94,0.6898,california maps,38
95,0.6897,skip loader,38
96,0.6891,california cities,38
97,0.6891,la rams,38
98,0.689,las vegas deals,38
99,0.6889,michael shermer,38
0,0.6595,cowboys helmet,39
1,0.6378,cowboys merchandise,39
2,0.6318,cattles,39
3,0.6165,stewart stevenson,39
4,0.6011,west texas a,39
5,0.6003,west texas a and m,39
6,,,39
7,,,39
8,,,39
9,,,39
10,,,39
11,,,39
12,,,39
13,,,39
14,,,39
15,,,39
16,,,39
17,,,39
18,,,39
19,,,39
20,,,39
21,,,39
22,,,39
23,,,39
24,,,39
25,,,39
26,,,39
27,,,39
28,,,39
29,,,39
30,,,39
31,,,39
32,,,39
33,,,39
34,,,39
35,,,39
36,,,39
37,,,39
38,,,39
39,,,39
40,,,39
41,,,39
42,,,39
43,,,39
44,,,39
45,,,39
46,,,39
47,,,39
48,,,39
49,,,39
50,,,39
51,,,39
52,,,39
53,,,39
54,,,39
55,,,39
56,,,39
57,,,39
58,,,39
59,,,39
60,,,39
61,,,39
62,,,39
63,,,39
64,,,39
65,,,39
66,,,39
67,,,39
68,,,39
69,,,39
70,,,39
71,,,39
72,,,39
73,,,39
74,,,39
75,,,39
76,,,39
77,,,39
78,,,39
79,,,39
80,,,39
81,,,39
82,,,39
83,,,39
84,,,39
85,,,39
86,,,39
87,,,39
88,,,39
89,,,39
90,,,39
91,,,39
92,,,39
93,,,39
94,,,39
95,,,39
96,,,39
97,,,39
98,,,39
99,,,39
0,0.7468,little fockers,40
1,0.716,time of my life,40
2,0.7157,the time of my life,40
3,0.7039,found a way,40
4,0.6993,hitch quotes,40
5,0.6969,the day after tomorrow,40
6,0.6966,had the time of my life,40
7,0.6938,party up,40
8,0.6906,eminem not afraid lyrics,40
9,0.6898,flame tests,40
10,0.6877,love the way you lie part 2 lyrics,40
11,0.6876,the way you lie part 2 lyrics,40
12,0.6871,get busy,40
13,0.6865,love the way you lie part 2,40
14,0.6855,the way you lie part 2,40
15,0.6849,bring em out,40
16,0.6846,fockers,40
17,0.6845,live forever,40
18,0.6844,bum bum bum,40
19,0.6844,american pie 2,40
20,0.6822,best of you,40
21,0.6803,love the way you lie part,40
22,0.68,afraid lyrics,40
23,0.6783,the script lyrics,40
24,0.6777,mind.,40
25,0.6774,script lyrics,40
26,0.6774,dnas,40
27,0.6759,runaway lyrics,40
28,0.6755,chats,40
29,0.6751,not afraid lyrics,40
30,0.6746,let me fall lyrics,40
31,0.6745,curve 9330,40
32,0.6745,waste my time,40
33,0.6743,bracelet designs,40
34,0.6732,after tomorrow,40
35,0.6727,25 to life,40
36,0.6726,9/11 quotes,40
37,0.6723,lyrics my chemical romance,40
38,0.672,other drugs,40
39,0.672,day after tomorrow,40
40,0.6719,weightless lyrics,40
41,0.6718,a little less sixteen,40
42,0.6712,remember lyrics,40
43,0.67,out of my head,40
44,0.6696,automatic lyrics,40
45,0.6686,lyrics bon jovi,40
46,0.6686,runaway,40
47,0.6679,strings lyrics,40
48,0.666,karen horney,40
49,0.6659,by the way,40
50,0.6658,ocean avenue lyrics,40
51,0.665,the bloods,40
52,0.6645,hollister free shipping,40
53,0.6644,calories in chinese,40
54,0.6642,blackberry curve 9330,40
55,0.6637,bon jovi lyrics,40
56,0.6636,atlantic lyrics,40
57,0.6635,summer quotes,40
58,0.6635,stay with me,40
59,0.663,backstreet boys lyrics,40
60,0.6626,quotes friends,40
61,0.6624,one step,40
62,0.6622,kids in love,40
63,0.6621,start it,40
64,0.6618,we are the,40
65,0.6616,accidentally in love,40
66,0.6616,coming home lyrics,40
67,0.6614,tourette,40
68,0.6613,times like these,40
69,0.6609,oddcast,40
70,0.6604,wall street online,40
71,0.6602,when the sun goes down,40
72,0.6596,oh oh,40
73,0.6595,♥,40
74,0.6592,susane,40
75,0.6589,bounty paper,40
76,0.6589,going away to college,40
77,0.6588,up and away lyrics,40
78,0.6587,plyrics,40
79,0.6579,sell books,40
80,0.6579,jasey,40
81,0.6571,cosgrove,40
82,0.657,up up and away lyrics,40
83,0.6568,shore quotes,40
84,0.6562,story of us lyrics,40
85,0.6562,memorable,40
86,0.6562,and on and,40
87,0.656,my life,40
88,0.6556,classic lyrics,40
89,0.6553,colleges/universities,40
90,0.6552,and i wonder,40
91,0.6546,girls just wanna have fun lyrics,40
92,0.6545,a story to tell,40
93,0.6543,drop ceiling tiles,40
94,0.6543,jesus of suburbia,40
95,0.6539,cute without the e lyrics,40
96,0.6537,better things,40
97,0.6535,i had the time of my life,40
98,0.6534,i found a way,40
99,0.6533,jasey rae,40
0,0.7675,aesop rock,41
1,0.7588,dualit,41
2,0.756,guided meditation,41
3,0.7525,aesop rock lyrics,41
4,0.7525,life drawing,41
5,0.7487,between the bars,41
6,0.7483,army of the pharaohs,41
7,0.7475,kids mgmt,41
8,0.745,harold and maude,41
9,0.7428,mac dashboard,41
10,0.742,snl hulu,41
11,0.7407,spaceman,41
12,0.7398,still dre,41
13,0.7388,caramelize,41
14,0.7387,rugged man,41
15,0.7387,print double sided,41
16,0.7386,ilford,41
17,0.734,caramelize onions,41
18,0.7335,gluten free pasta,41
19,0.733,david bowie,41
20,0.7323,heartbeats lyrics,41
21,0.7321,how to caramelize,41
22,0.7321,dahl books,41
23,0.7316,beautiful boy,41
24,0.7305,simulacrum,41
25,0.7297,bike accident,41
26,0.729,jedi mind,41
27,0.7289,inside job,41
28,0.7288,perfect roast,41
29,0.7286,9/11 truth,41
30,0.7276,subaru reviews,41
31,0.7275,the rugged man,41
32,0.727,and maude,41
33,0.7261,french cheese,41
34,0.7259,a4 wagon,41
35,0.7257,the knife lyrics,41
36,0.7253,pictures of you,41
37,0.7251,arborio,41
38,0.7245,bookbinding,41
39,0.7245,0s,41
40,0.7244,yogs,41
41,0.7241,pearl onions,41
42,0.7241,jedi mind tricks,41
43,0.7237,audi a4 wagon,41
44,0.7235,pasta dough,41
45,0.7229,subaru service,41
46,0.7228,bbedit,41
47,0.7225,roald dahl books,41
48,0.7223,way back,41
49,0.7219,the fog of war,41
50,0.721,mind tricks,41
51,0.7206,acoustics,41
52,0.7203,mandelbrot,41
53,0.719,cat stevens,41
54,0.7185,minestrone,41
55,0.7181,expander mac,41
56,0.7181,cosy,41
57,0.7179,magic flight,41
58,0.7175,how to caramelize onions,41
59,0.7171,diamonds and rust,41
60,0.7171,snowgoons,41
61,0.7171,roald dahl,41
62,0.7167,erik satie,41
63,0.7164,iolite,41
64,0.7164,qute,41
65,0.7164,waking ned devine,41
66,0.7161,celph titled,41
67,0.7161,celph,41
68,0.7159,polenta recipe,41
69,0.7157,giardia in dogs,41
70,0.7156,meditation,41
71,0.7152,judy collins,41
72,0.7152,dance with the devil,41
73,0.7148,the little prince,41
74,0.7142,word 2004,41
75,0.714,punx,41
76,0.7136,crystal ship,41
77,0.7136,minestrone soup,41
78,0.7135,a6 avant,41
79,0.7134,mgmt kids,41
80,0.7127,reiki,41
81,0.7126,harry nilsson,41
82,0.7126,hot water bottle,41
83,0.712,exit through the gift shop,41
84,0.7119,french films,41
85,0.7119,exit through the gift,41
86,0.7119,aa meetings,41
87,0.7119,nilsson,41
88,0.7118,through the gift shop,41
89,0.7116,launch box,41
90,0.7115,the gift shop,41
91,0.7115,at the opera,41
92,0.7111,countertransference,41
93,0.7111,little prince,41
94,0.7109,france map,41
95,0.7108,the rugged,41
96,0.7107,the diving bell,41
97,0.7094,immortal technique lyrics,41
98,0.7094,best mac games,41
99,0.7086,dance with the devil lyrics,41
0,0.6642,mission furniture,42
1,0.6622,slipper boots,42
2,0.6613,posters.com,42
3,0.6593,labor camps,42
4,0.6589,r*,42
5,0.6515,area of earth,42
6,0.6507,open stock,42
7,0.6493,schwinn exercise,42
8,0.6488,womens bikes,42
9,0.6469,spandex shorts,42
10,0.6454,in the netherlands,42
11,0.6421,all posters.com,42
12,0.6421,netherlands map,42
13,0.642,kabosh,42
14,0.642,zoot suit riot,42
15,0.6418,home furnaces,42
16,0.6407,all posters,42
17,0.6406,womens sweatshirt,42
18,0.6405,1933,42
19,0.6394,electroshock,42
20,0.6387,vr defender,42
21,0.6386,computer mice,42
22,0.6368,mission style furniture,42
23,0.6366,hard-boiled,42
24,0.6356,needle cast,42
25,0.6355,heating ducts,42
26,0.635,buggles,42
27,0.6348,mission style,42
28,0.6336,used snow plow,42
29,0.6325,allposters.com,42
30,0.6301,oak veneer,42
31,0.6301,blacklisting,42
32,0.629,car posters,42
33,0.6279,hard boiling eggs,42
34,0.6274,german band,42
35,0.6263,area of an ellipse,42
36,0.6261,coleman roadtrip,42
37,0.6244,castle garden,42
38,0.6243,saves lives,42
39,0.6234,fancy hairstyles,42
40,0.6232,really bored,42
41,0.623,lyrics kottonmouth kings,42
42,0.6228,luks,42
43,0.6223,minnetonka slippers,42
44,0.6219,cellular blinds,42
45,0.6218,wish lists,42
46,0.6214,neil diamond tour,42
47,0.6214,de boer,42
48,0.6192,snow drift,42
49,0.6186,m*,42
50,0.6186,mastermind game,42
51,0.6181,boot slippers,42
52,0.618,freezing asparagus,42
53,0.6166,electric floor heating,42
54,0.6161,furnace price,42
55,0.6161,electronic scale,42
56,0.6157,squash microwave,42
57,0.6146,gluten free food,42
58,0.6142,bike carriers,42
59,0.6141,ebert and roeper,42
60,0.6139,shelving units,42
61,0.6139,torque curve,42
62,0.6133,heat duct,42
63,0.6133,monkey poop fight,42
64,0.6132,the netherlands,42
65,0.6132,heat registers,42
66,0.613,different then,42
67,0.6128,spline,42
68,0.6127,men vs. women,42
69,0.6125,erector,42
70,0.6117,coat tree,42
71,0.6113,folding step,42
72,0.6112,coleman roadtrip grill,42
73,0.611,dishwashers,42
74,0.6103,girls snow boots,42
75,0.6096,afx,42
76,0.6095,drawer organizers,42
77,0.6088,home furnace,42
78,0.6088,low clearance,42
79,0.6086,poop fight,42
80,0.6083,arts and crafts furniture,42
81,0.6082,splines,42
82,0.608,mars bars,42
83,0.608,equation for area,42
84,0.6076,roadtrip grill,42
85,0.6072,warped tour 2006,42
86,0.6067,garden hose,42
87,0.6065,schwinn exercise bike,42
88,0.6063,hot tub works,42
89,0.6063,old bike,42
90,0.6061,snow plows for sale,42
91,0.606,passenger car,42
92,0.6058,"berlin, germany",42
93,0.6057,heat register,42
94,0.6057,lawn seed,42
95,0.6051,large poster,42
96,0.6051,slipper shoes,42
97,0.6048,poverty in africa,42
98,0.6047,heating duct,42
99,0.6045,camping grill,42
0,0.6967,embarkation,43
1,0.6813,military tickets,43
2,0.6556,seiko dive,43
3,0.6433,dive school,43
4,0.638,military discount tickets,43
5,0.6365,hobie mirage,43
6,0.6337,tide forecast,43
7,0.6336,property manager,43
8,0.6331,officer recruiter,43
9,0.6323,malibu kayaks,43
10,0.6314,coast guard recruiter,43
11,0.6276,nitrox,43
12,0.6269,tide report,43
13,0.6267,gardenia,43
14,0.6265,best seafood restaurant,43
15,0.6259,navy weather,43
16,0.6249,shimano tld,43
17,0.6244,panga,43
18,0.6231,hurricane watch,43
19,0.6221,96 acura,43
20,0.6212,local artist,43
21,0.6204,dive watches,43
22,0.6201,new years celebration,43
23,0.6191,lime trees,43
24,0.619,best seafood,43
25,0.6188,blacktip,43
26,0.6162,e-2,43
27,0.6154,florist delivery,43
28,0.6136,international waters,43
29,0.6131,hurricane kit,43
30,0.6129,honda cbr 1000,43
31,0.6128,obagi,43
32,0.6116,graduation schedule,43
33,0.6106,meyers lemon,43
34,0.6101,wedding coordinator,43
35,0.6097,military salute,43
36,0.6092,loquat,43
37,0.6082,billfish tournament,43
38,0.607,long term lease,43
39,0.6066,sea school,43
40,0.6059,ocean kayak prowler,43
41,0.6049,densglass,43
42,0.604,palms for sale,43
43,0.604,new years eve fireworks,43
44,0.6035,military specials,43
45,0.6022,mirage drive,43
46,0.6019,free for military,43
47,0.6015,seafood restaurant,43
48,0.6014,best shrimp,43
49,0.6014,capiz shell,43
50,0.6013,nu derm,43
51,0.6002,palm seeds,43
52,,,43
53,,,43
54,,,43
55,,,43
56,,,43
57,,,43
58,,,43
59,,,43
60,,,43
61,,,43
62,,,43
63,,,43
64,,,43
65,,,43
66,,,43
67,,,43
68,,,43
69,,,43
70,,,43
71,,,43
72,,,43
73,,,43
74,,,43
75,,,43
76,,,43
77,,,43
78,,,43
79,,,43
80,,,43
81,,,43
82,,,43
83,,,43
84,,,43
85,,,43
86,,,43
87,,,43
88,,,43
89,,,43
90,,,43
91,,,43
92,,,43
93,,,43
94,,,43
95,,,43
96,,,43
97,,,43
98,,,43
99,,,43
0,0.7177,remodeled,44
1,0.6967,cabo san lucas resorts,44
2,0.6927,hitachi projector,44
3,0.6927,equine senior,44
4,0.6878,289 ford,44
5,0.6873,60 ford,44
6,0.6829,1984 cadillac,44
7,0.6798,ranchero,44
8,0.6789,vintage swimwear,44
9,0.6784,the ponderosa,44
10,0.6743,1965 ford mustang,44
11,0.6736,1967 mustang,44
12,0.6722,cadillac coupe deville,44
13,0.6713,1962 impala,44
14,0.6712,apache truck,44
15,0.6689,farmers auto,44
16,0.6686,mexican coin,44
17,0.6681,homecoming ideas,44
18,0.6658,spice 1,44
19,0.6644,wiener dog,44
20,0.6636,what does noel mean,44
21,0.6633,streets of bakersfield,44
22,0.6616,where are the new england patriots,44
23,0.6615,cities in mexico,44
24,0.6612,don sullivan,44
25,0.6612,carpet for sale,44
26,0.6612,play bunco,44
27,0.6597,where is stanford,44
28,0.6588,cadillac coupe,44
29,0.657,dish internet,44
30,0.6554,flying j truck,44
31,0.6553,fastback for sale,44
32,0.6545,used toy haulers for sale,44
33,0.6543,1965 impala ss,44
34,0.6539,rattle,44
35,0.6538,cure a bladder infection,44
36,0.6532,rubicon 4 door,44
37,0.6527,winegard satellite,44
38,0.6524,yard landscaping ideas,44
39,0.6518,flying j truck stop,44
40,0.6515,mx,44
41,0.6501,motel 6 in,44
42,0.6484,monaco dynasty,44
43,0.648,yard landscape,44
44,0.6476,mexican money,44
45,0.646,ford falcon,44
46,0.6457,ford 5.0 engine,44
47,0.6449,farmers.com,44
48,0.6447,blue.net,44
49,0.6438,best western in,44
50,0.6438,vacation packages to hawaii,44
51,0.6434,how to play bunco,44
52,0.6433,rattle snake,44
53,0.6426,rio bravo movie,44
54,0.6425,chevrolet el camino,44
55,0.6425,vuqube,44
56,0.6418,yard landscaping,44
57,0.6412,rv fifth wheel,44
58,0.641,dwight yoakam tour,44
59,0.6403,rental trailers,44
60,0.6403,1965 impala,44
61,0.6401,www.farmers.com,44
62,0.6399,camping world.com,44
63,0.6396,how old is johnny depp,44
64,0.6396,1954 chevy truck,44
65,0.6395,1964 ford falcon,44
66,0.6393,1954 chevy,44
67,0.6393,used travel trailers,44
68,0.6391,1968 impala,44
69,0.6391,clay smith,44
70,0.6376,clean your system of thc,44
71,0.6365,corn dogs,44
72,0.6364,1969 impala,44
73,0.6362,apartment manager,44
74,0.6357,65 impala,44
75,0.6355,1960 ford f100,44
76,0.6353,chiwawas,44
77,0.6353,chevrolet nova,44
78,0.6351,mexican coins,44
79,0.6351,1959 chevrolet,44
80,0.6345,rattle snake bite,44
81,0.6337,best rv parks,44
82,0.633,intertainment,44
83,0.6329,1967 mercury cougar,44
84,0.6326,how to program dish remote,44
85,0.6325,daylight savings time end,44
86,0.6321,tv dish,44
87,0.6321,1955 chevy truck,44
88,0.6314,the heater,44
89,0.6312,rv satellite,44
90,0.6311,ford gt for sale,44
91,0.6309,manufactured home loans,44
92,0.6308,school choir,44
93,0.6306,1964 impala,44
94,0.63,coleman air conditioner,44
95,0.63,1.5 mbps,44
96,0.6295,tower speakers,44
97,0.6281,ford maverick,44
98,0.628,aqua hot,44
99,0.6279,cute long hairstyles,44
0,0.6674,密,45
1,0.6359,辛,45
2,0.6267,auto show 2013,45
3,0.6262,堡,45
4,0.6258,觅,45
5,0.6245,机械,45
6,0.6206,gorney,45
7,0.6159,工程,45
8,0.6155,麦,45
9,0.6138,wisniewski,45
10,0.613,汽车,45
11,0.6129,刺客 信条,45
12,0.61,winter 2012,45
13,0.6092,rutkowski,45
14,0.609,装,45
15,0.6072,热,45
16,0.6072,矿,45
17,0.6071,安娜,45
18,0.6063,malak,45
19,0.6054,winter 2011,45
20,0.6048,不 会 爱,45
21,0.6031,lamarr,45
22,0.6023,不 会,45
23,0.6023,康宁,45
24,0.6021,我 可能 不 会 爱 你,45
25,0.6017,可能 不 会 爱 你,45
26,0.6016,携,45
27,0.6016,文明 5,45
28,0.6007,我 可能 不 会 爱,45
29,,,45
30,,,45
31,,,45
32,,,45
33,,,45
34,,,45
35,,,45
36,,,45
37,,,45
38,,,45
39,,,45
40,,,45
41,,,45
42,,,45
43,,,45
44,,,45
45,,,45
46,,,45
47,,,45
48,,,45
49,,,45
50,,,45
51,,,45
52,,,45
53,,,45
54,,,45
55,,,45
56,,,45
57,,,45
58,,,45
59,,,45
60,,,45
61,,,45
62,,,45
63,,,45
64,,,45
65,,,45
66,,,45
67,,,45
68,,,45
69,,,45
70,,,45
71,,,45
72,,,45
73,,,45
74,,,45
75,,,45
76,,,45
77,,,45
78,,,45
79,,,45
80,,,45
81,,,45
82,,,45
83,,,45
84,,,45
85,,,45
86,,,45
87,,,45
88,,,45
89,,,45
90,,,45
91,,,45
92,,,45
93,,,45
94,,,45
95,,,45
96,,,45
97,,,45
98,,,45
99,,,45
0,,,46
1,,,46
2,,,46
3,,,46
4,,,46
5,,,46
6,,,46
7,,,46
8,,,46
9,,,46
10,,,46
11,,,46
12,,,46
13,,,46
14,,,46
15,,,46
16,,,46
17,,,46
18,,,46
19,,,46
20,,,46
21,,,46
22,,,46
23,,,46
24,,,46
25,,,46
26,,,46
27,,,46
28,,,46
29,,,46
30,,,46
31,,,46
32,,,46
33,,,46
34,,,46
35,,,46
36,,,46
37,,,46
38,,,46
39,,,46
40,,,46
41,,,46
42,,,46
43,,,46
44,,,46
45,,,46
46,,,46
47,,,46
48,,,46
49,,,46
50,,,46
51,,,46
52,,,46
53,,,46
54,,,46
55,,,46
56,,,46
57,,,46
58,,,46
59,,,46
60,,,46
61,,,46
62,,,46
63,,,46
64,,,46
65,,,46
66,,,46
67,,,46
68,,,46
69,,,46
70,,,46
71,,,46
72,,,46
73,,,46
74,,,46
75,,,46
76,,,46
77,,,46
78,,,46
79,,,46
80,,,46
81,,,46
82,,,46
83,,,46
84,,,46
85,,,46
86,,,46
87,,,46
88,,,46
89,,,46
90,,,46
91,,,46
92,,,46
93,,,46
94,,,46
95,,,46
96,,,46
97,,,46
98,,,46
99,,,46
0,0.7525,puppy shots,47
1,0.7438,classic mustang,47
2,0.7407,nissan 280zx,47
3,0.7407,bell peppers,47
4,0.7378,bell peppers recipe,47
5,0.7337,transmission service,47
6,0.7289,surgery in mexico,47
7,0.7267,red bell pepper,47
8,0.7256,stuffed bell peppers recipe,47
9,0.7253,501 jeans,47
10,0.7214,van shoes,47
11,0.7204,66 mustang,47
12,0.7202,tamale casserole,47
13,0.7175,mitsubishi montero,47
14,0.717,puppy vaccinations,47
15,0.7165,hcg drops,47
16,0.7158,stuffed bell peppers,47
17,0.7149,apartment manager,47
18,0.7121,red bell peppers,47
19,0.7116,bomb.com,47
20,0.7113,double pane windows,47
21,0.7101,covered patio,47
22,0.7092,upholstery,47
23,0.7091,deer chihuahua,47
24,0.7073,butcher paper,47
25,0.7072,carpet replacement,47
26,0.7052,mexican dish,47
27,0.7029,radiator fluid,47
28,0.7028,22 wheels,47
29,0.7021,bell pepper,47
30,0.7021,auto upholstery,47
31,0.7018,67 mustang,47
32,0.701,tahoe hybrid,47
33,0.7005,get buff,47
34,0.6996,puppy shot,47
35,0.6988,truck camper shells,47
36,0.6978,upholstery shops,47
37,0.6963,best rv parks,47
38,0.6956,yucatan mexico,47
39,0.6944,truck camper shell,47
40,0.6943,homemade tamales,47
41,0.6942,1966 mustang,47
42,0.694,how to qualify,47
43,0.6923,firework show,47
44,0.6921,real estate flyers,47
45,0.6921,chevrolet el camino,47
46,0.6918,california king size,47
47,0.6918,blue hole belize,47
48,0.6912,bbq trailer,47
49,0.6907,64 impala,47
50,0.69,bbq beans,47
51,0.6896,bell pepper nutrition,47
52,0.6893,stock wheels,47
53,0.6889,trench safety,47
54,0.6888,38 super,47
55,0.6887,car stereo,47
56,0.6883,qualify,47
57,0.6881,radiator shops,47
58,0.6879,drive through,47
59,0.6878,rekey,47
60,0.6872,bake corn,47
61,0.6867,rebuild engine,47
62,0.6866,65 mustang,47
63,0.6862,nissan 280z,47
64,0.686,family law attorney,47
65,0.686,toyota tundra 4x4,47
66,0.6859,ross dress for less,47
67,0.6855,wood gate,47
68,0.6854,ross dress for,47
69,0.6851,roman tub,47
70,0.6849,tahoe 2003,47
71,0.6833,dress for less,47
72,0.6833,to qualify,47
73,0.6832,concrete colors,47
74,0.6829,mean green juice,47
75,0.6828,ross dress,47
76,0.6826,mitsubishi montero sport,47
77,0.6826,file an extension,47
78,0.6816,leather upholstery,47
79,0.6815,letterman jacket,47
80,0.6811,celly cel,47
81,0.6811,4 wheel drive parts,47
82,0.6809,toyota sequoia,47
83,0.68,officer shooting,47
84,0.6797,us postmaster,47
85,0.6797,high school cheer,47
86,0.6794,radiator repair,47
87,0.679,battery for sale,47
88,0.6784,green bell pepper,47
89,0.6783,magpul iphone,47
90,0.6778,levis 501,47
91,0.6774,wheels sale,47
92,0.6768,26 wheels,47
93,0.6768,impounds,47
94,0.6766,steamed rice,47
95,0.676,typing lessons,47
96,0.676,letterman jackets,47
97,0.6753,to loan,47
98,0.6742,toyota dealership,47
99,0.6741,"office depot,",47
0,0.6161,car wash for sale,48
1,,,48
2,,,48
3,,,48
4,,,48
5,,,48
6,,,48
7,,,48
8,,,48
9,,,48
10,,,48
11,,,48
12,,,48
13,,,48
14,,,48
15,,,48
16,,,48
17,,,48
18,,,48
19,,,48
20,,,48
21,,,48
22,,,48
23,,,48
24,,,48
25,,,48
26,,,48
27,,,48
28,,,48
29,,,48
30,,,48
31,,,48
32,,,48
33,,,48
34,,,48
35,,,48
36,,,48
37,,,48
38,,,48
39,,,48
40,,,48
41,,,48
42,,,48
43,,,48
44,,,48
45,,,48
46,,,48
47,,,48
48,,,48
49,,,48
50,,,48
51,,,48
52,,,48
53,,,48
54,,,48
55,,,48
56,,,48
57,,,48
58,,,48
59,,,48
60,,,48
61,,,48
62,,,48
63,,,48
64,,,48
65,,,48
66,,,48
67,,,48
68,,,48
69,,,48
70,,,48
71,,,48
72,,,48
73,,,48
74,,,48
75,,,48
76,,,48
77,,,48
78,,,48
79,,,48
80,,,48
81,,,48
82,,,48
83,,,48
84,,,48
85,,,48
86,,,48
87,,,48
88,,,48
89,,,48
90,,,48
91,,,48
92,,,48
93,,,48
94,,,48
95,,,48
96,,,48
97,,,48
98,,,48
99,,,48
0,0.7505,drivers needed,49
1,0.7457,pulliam,49
2,0.7417,i think i love her lyrics,49
3,0.7392,all the way turnt up,49
4,0.7365,menswear,49
5,0.7349,black baby names,49
6,0.7333,maintenance man,49
7,0.7303,i think i love her,49
8,0.729,dump truck jobs,49
9,0.7276,flocka lyrics,49
10,0.7273,slumber party lyrics,49
11,0.7248,difference between tornado watch and warning,49
12,0.7243,waka flocka lyrics,49
13,0.7239,polo lyrics,49
14,0.7239,flocka,49
15,0.7234,turnt up lyrics,49
16,0.7221,lookin boy,49
17,0.7215,waka flocka,49
18,0.7204,brick squad,49
19,0.7197,flockaveli,49
20,0.7194,tornado warning vs watch,49
21,0.719,first african american,49
22,0.7186,tamika,49
23,0.7171,smiley,49
24,0.7169,gospel radio,49
25,0.7153,flocka flame,49
26,0.7152,snakes in the grass,49
27,0.7151,skylar diggins,49
28,0.7146,swag surfin,49
29,0.7146,trappin,49
30,0.7135,chief keef mixtape,49
31,0.7132,o lets do it,49
32,0.713,play spades,49
33,0.7126,dee davis,49
34,0.7116,make the trap,49
35,0.7114,nat turner,49
36,0.7112,ian smith shred,49
37,0.7112,free spades,49
38,0.7112,waka flocka flame,49
39,0.7108,flexin,49
40,0.7106,tornado watch and warning,49
41,0.7104,wooh,49
42,0.7103,basketball star,49
43,0.7101,sickle cell,49
44,0.71,o lets do it lyrics,49
45,0.7097,stacks on,49
46,0.7097,epps,49
47,0.7095,1017 brick squad,49
48,0.7091,chief keef understand me,49
49,0.709,biracial,49
50,0.709,half a brick,49
51,0.7082,manalive,49
52,0.7081,turnt up,49
53,0.7076,what college did,49
54,0.7075,all the way turnt up lyrics,49
55,0.7075,chief keef download,49
56,0.7075,wooh da kid,49
57,0.7074,freaky girl,49
58,0.7072,umma do me,49
59,0.7066,soulja boy,49
60,0.7065,knuck,49
61,0.706,zan with that lean,49
62,0.7056,talent shows,49
63,0.7055,hip hop early,49
64,0.7053,www..yahoo.com,49
65,0.7052,lil mouse,49
66,0.7052,laughing to the bank,49
67,0.7051,turned up,49
68,0.7049,ghetto prom,49
69,0.7049,hot rap,49
70,0.7046,life of a savage,49
71,0.7045,parmesan crusted tilapia,49
72,0.7044,sigma gamma rho sorority,49
73,0.7042,c.j walker,49
74,0.704,the virgina,49
75,0.7037,new mixtapes,49
76,0.7035,2k12 cheats,49
77,0.7034,lex luger,49
78,0.7031,direct characterization,49
79,0.703,wacka,49
80,0.7029,southern train,49
81,0.7029,diggy simmons copy paste,49
82,0.7029,wii game system,49
83,0.7025,make it rain travis,49
84,0.7025,make it rain travis porter,49
85,0.7023,african americans,49
86,0.7022,backdoor spades,49
87,0.7021,baby killed,49
88,0.702,scott king,49
89,0.7019,the jackson 5,49
90,0.7018,braided updos,49
91,0.7015,after this,49
92,0.7014,casket,49
93,0.7013,knuck if you buck,49
94,0.7011,nubian twist hair,49
95,0.701,9u,49
96,0.7008,african american baby,49
97,0.7006,tornado watch,49
98,0.7004,oh lets do it,49
99,0.7002,scratch off lottery,49
0,0.7554,party deck,50
1,0.7411,parmesan crusted tilapia,50
2,0.739,crusted tilapia,50
3,0.7287,dana plato,50
4,0.7188,goodheart-willcox,50
5,0.7131,abraham lincoln buried,50
6,0.71,national youth conference,50
7,0.7084,tuna salad recipe,50
8,0.7041,mcdonalds steak,50
9,0.7027,chicago bulls intro,50
10,0.7014,cheese cubes,50
11,0.7011,5k run,50
12,0.6991,mcdonalds fruit and yogurt parfait,50
13,0.6973,tornado touchdown,50
14,0.6961,red lobster endless shrimp,50
15,0.6946,finish line online,50
16,0.694,chiggers bites,50
17,0.691,racejunk.com,50
18,0.6902,youth bedroom furniture,50
19,0.6897,national radar map,50
20,0.6893,roach pictures,50
21,0.6891,john dillinger movie,50
22,0.6883,red lobster menu,50
23,0.6878,off work,50
24,0.6876,samuel morris,50
25,0.6874,tevion,50
26,0.6869,endless shrimp red lobster,50
27,0.6867,swim trunks for men,50
28,0.6855,pictures of roaches,50
29,0.6853,watch or warning,50
30,0.6848,mini vacation ideas,50
31,0.6843,lobster menu,50
32,0.6842,how many calories are in pizza,50
33,0.6839,how many calories are in mcdonalds,50
34,0.683,endless shrimp,50
35,0.6822,number for mcdonalds,50
36,0.6819,warning or watch,50
37,0.6811,logistics services,50
38,0.6805,phone number for mcdonalds,50
39,0.6803,www.pontiac.com,50
40,0.6793,caribbean jerk chicken,50
41,0.6792,pn nclex,50
42,0.6787,where can you buy dry ice,50
43,0.6782,pontiac g5 gt,50
44,0.678,reception favors,50
45,0.6776,birthday onesie,50
46,0.6771,gbx shoes,50
47,0.677,ankle bracelet tattoos,50
48,0.6769,what does hmu mean in texting,50
49,0.6769,hunters view,50
50,0.6764,red lobster coupons,50
51,0.6761,venous doppler,50
52,0.6759,carbs in mcdonalds,50
53,0.6757,finish line shoes,50
54,0.6757,vacations for toddlers,50
55,0.6753,94 trans am,50
56,0.6742,sunfire car,50
57,0.6742,where was michael jackson born,50
58,0.6742,grilled tilapia recipes,50
59,0.6741,coupons for finish line,50
60,0.6735,shoes finish line,50
61,0.6733,tuna salad,50
62,0.6733,cats declawed,50
63,0.6733,redlobster coupons,50
64,0.673,bacon ranch salad,50
65,0.6729,university hoodies,50
66,0.6728,sweet wine,50
67,0.6727,meatball recipe with grape jelly,50
68,0.6722,ffh lyrics,50
69,0.6721,grants for home improvements,50
70,0.6719,son light,50
71,0.6717,care of mums,50
72,0.6714,goodyear viva authority,50
73,0.6711,oscar mayer hot dogs,50
74,0.6707,mcdonalds wings,50
75,0.6703,mums care,50
76,0.6703,southwestern ranch,50
77,0.6702,puppies for sale near me,50
78,0.67,led underbody,50
79,0.6699,northern beans recipe,50
80,0.6698,swim trunks men,50
81,0.6697,how to cook fresh broccoli,50
82,0.6697,old muscle cars for sale,50
83,0.6696,red lobster coupons printable,50
84,0.6696,dixon,50
85,0.6695,white oak leaves,50
86,0.6693,ultra classic harley,50
87,0.6692,tappan appliances,50
88,0.6688,the bowling alley,50
89,0.6687,chicken coupons,50
90,0.6686,movie remember the titans,50
91,0.6685,sparkling grape juice,50
92,0.6684,finish line shoe,50
93,0.6684,beagle basset hound mix,50
94,0.6684,apa style works cited,50
95,0.6682,bubble guppies dvd,50
96,0.668,the worst tornado,50
97,0.6678,pool up,50
98,0.6678,his insurance,50
99,0.6676,heel spur pain,50
0,0.7493,cabinet sizes,51
1,0.738,ceiling lighting,51
2,0.733,a place on earth,51
3,0.7269,steve van,51
4,0.7201,rather then,51
5,0.7175,fish beer,51
6,0.7156,hooded fleece,51
7,0.7136,ceiling lights,51
8,0.7119,squishable,51
9,0.7117,personalized mugs,51
10,0.7101,emu australia,51
11,0.7079,cherry cabinets,51
12,0.7077,base cabinet,51
13,0.706,cherry kitchen,51
14,0.7057,knock knock mac miller,51
15,0.7008,zip-up,51
16,0.7007,how to ice skate,51
17,0.6998,weather in canada,51
18,0.6981,exhaust fan,51
19,0.6969,jesus christ superstar,51
20,0.6966,heaven is a place on earth,51
21,0.6957,last winter,51
22,0.6946,hockey positions,51
23,0.6941,kitchen design software,51
24,0.6934,ankle support,51
25,0.6927,meyer plow,51
26,0.6921,ice hockey skates,51
27,0.6907,building fire,51
28,0.6906,bathroom medicine cabinets,51
29,0.6894,craftsman snow thrower,51
30,0.6886,other then,51
31,0.6881,diehard,51
32,0.6874,bystanders,51
33,0.6853,skin patch,51
34,0.684,boiler parts,51
35,0.6821,nhl shop,51
36,0.682,certainteed siding,51
37,0.6819,nhl games online,51
38,0.6815,nhl gamecenter live,51
39,0.6803,roast of donald trump,51
40,0.68,tank filters,51
41,0.6795,slovakian,51
42,0.6792,goody hair,51
43,0.6778,nyc 83,51
44,0.6773,sheepskin boots,51
45,0.6768,ceiling light,51
46,0.6764,running spikes,51
47,0.6761,water boiler,51
48,0.6756,gamecenter live,51
49,0.6756,i am responding,51
50,0.6747,water alarm,51
51,0.6745,fur hood,51
52,0.6744,electric snow shovel,51
53,0.6744,boiled eggs how long,51
54,0.6743,alice paul,51
55,0.6736,gym teacher,51
56,0.6733,heaven is a place,51
57,0.6732,employer contribution,51
58,0.6729,hard boiled eggs how long,51
59,0.6728,kitchen designer,51
60,0.6727,down bottom,51
61,0.6718,6-pack,51
62,0.6715,baby snowsuit,51
63,0.6714,iced tea recipe,51
64,0.6712,crayon costume,51
65,0.6712,and fitch,51
66,0.6708,hunting hat,51
67,0.67,shoveling snow,51
68,0.6692,versus hockey,51
69,0.6688,exhaust fans,51
70,0.6678,plumbing & heating,51
71,0.6676,kitchen exhaust,51
72,0.6671,fish tank water,51
73,0.667,galapagos islands,51
74,0.6666,baby winter,51
75,0.6666,boiler water,51
76,0.6664,copper pipes,51
77,0.6664,dogs paws,51
78,0.6662,the spins,51
79,0.6658,knit hats,51
80,0.6653,bathroom exhaust,51
81,0.665,irish clothing,51
82,0.6643,exhaust hood,51
83,0.6641,ugg classic short,51
84,0.6639,hockey showcase,51
85,0.6633,real fur,51
86,0.6632,shovel snow,51
87,0.6632,more then,51
88,0.663,coats women,51
89,0.6622,barley soup,51
90,0.6616,abercrombie and,51
91,0.6616,make stuffing,51
92,0.6614,hot water boiler,51
93,0.6612,electric snow,51
94,0.661,damart,51
95,0.661,make iced tea,51
96,0.6606,abercrombie and fitch,51
97,0.6605,fish tank filter,51
98,0.6604,easter dinner,51
99,0.6601,ceiling light fixtures,51
0,0.6499,traveling abroad,52
1,0.6324,railing,52
2,0.6298,job reference,52
3,0.6287,shower system,52
4,0.6117,deck construction,52
5,0.6114,deck rail,52
6,0.6042,cedar shake,52
7,,,52
8,,,52
9,,,52
10,,,52
11,,,52
12,,,52
13,,,52
14,,,52
15,,,52
16,,,52
17,,,52
18,,,52
19,,,52
20,,,52
21,,,52
22,,,52
23,,,52
24,,,52
25,,,52
26,,,52
27,,,52
28,,,52
29,,,52
30,,,52
31,,,52
32,,,52
33,,,52
34,,,52
35,,,52
36,,,52
37,,,52
38,,,52
39,,,52
40,,,52
41,,,52
42,,,52
43,,,52
44,,,52
45,,,52
46,,,52
47,,,52
48,,,52
49,,,52
50,,,52
51,,,52
52,,,52
53,,,52
54,,,52
55,,,52
56,,,52
57,,,52
58,,,52
59,,,52
60,,,52
61,,,52
62,,,52
63,,,52
64,,,52
65,,,52
66,,,52
67,,,52
68,,,52
69,,,52
70,,,52
71,,,52
72,,,52
73,,,52
74,,,52
75,,,52
76,,,52
77,,,52
78,,,52
79,,,52
80,,,52
81,,,52
82,,,52
83,,,52
84,,,52
85,,,52
86,,,52
87,,,52
88,,,52
89,,,52
90,,,52
91,,,52
92,,,52
93,,,52
94,,,52
95,,,52
96,,,52
97,,,52
98,,,52
99,,,52
0,0.6971,fitness shoes,53
1,0.6759,pizza hut 10 dollar,53
2,0.6562,athletic shoes,53
3,0.6559,pizza hut menu pdf,53
4,0.652,shield logo,53
5,0.6468,pizza hut 10,53
6,0.6438,bosses day 2010,53
7,0.6397,projection screen,53
8,0.6382,chuck taylor shoes,53
9,0.6361,5906,53
10,0.6334,exact same,53
11,0.6297,family heritage life,53
12,0.6284,license plate,53
13,0.6269,john pope,53
14,0.624,pizza hut logo,53
15,0.6206,sams club.com,53
16,0.6206,credit score scale,53
17,0.6197,aid for single mothers,53
18,0.6189,priority club.com,53
19,0.6188,robinair,53
20,0.6188,pizza hut nutrition facts,53
21,0.6187,copycat restaurant recipes,53
22,0.6172,grilling chicken breasts,53
23,0.6171,get swype,53
24,0.616,concrete pipe,53
25,0.6154,mcdonalds hamburger,53
26,0.6153,what is dsl,53
27,0.614,5413,53
28,0.6135,willow creek association,53
29,0.6133,pizza hut nutrition,53
30,0.6127,1719,53
31,0.6123,johnsonville italian sausage,53
32,0.612,act average,53
33,0.6115,harley v rod,53
34,0.6109,move pictures to sd card,53
35,0.6108,pizza pizza hut,53
36,0.6098,grill ribs,53
37,0.6097,k swiss,53
38,0.6094,kickball rules,53
39,0.6088,nutrition chart,53
40,0.6088,hut pizza,53
41,0.6082,workout facilities,53
42,0.607,how to grill,53
43,0.6062,can crusher,53
44,0.606,med pass,53
45,0.606,aluminum can,53
46,0.6054,car body,53
47,0.6033,movie theaters,53
48,0.6027,invitation examples,53
49,0.6027,payable on death,53
50,0.6026,winn grips,53
51,0.6024,pizza hut pizza,53
52,0.6024,helmet decal,53
53,0.602,scorekeeper,53
54,0.6018,fast food nutrition,53
55,0.6016,cucumber sandwiches,53
56,0.6008,2007 access,53
57,0.6002,flight rates,53
58,,,53
59,,,53
60,,,53
61,,,53
62,,,53
63,,,53
64,,,53
65,,,53
66,,,53
67,,,53
68,,,53
69,,,53
70,,,53
71,,,53
72,,,53
73,,,53
74,,,53
75,,,53
76,,,53
77,,,53
78,,,53
79,,,53
80,,,53
81,,,53
82,,,53
83,,,53
84,,,53
85,,,53
86,,,53
87,,,53
88,,,53
89,,,53
90,,,53
91,,,53
92,,,53
93,,,53
94,,,53
95,,,53
96,,,53
97,,,53
98,,,53
99,,,53
0,0.7376,vaya con dios,54
1,0.7371,peter pan peanut butter,54
2,0.7369,peter pan peanut,54
3,0.7362,vaya con,54
4,0.7108,best grass,54
5,0.6931,military funeral,54
6,0.6931,types of grass,54
7,0.6878,air conditioner problems,54
8,0.6865,nitrogen in tires,54
9,0.684,with you video,54
10,0.678,type of grass,54
11,0.6762,pink motorcycle,54
12,0.6759,2010 mustang gt,54
13,0.6754,zoysia grass,54
14,0.6738,climate controlled,54
15,0.6728,csi miami cast,54
16,0.6701,sams membership,54
17,0.67,ink stain,54
18,0.6696,fidelity life insurance,54
19,0.6682,ceiling fan light,54
20,0.6666,2010 mustang,54
21,0.6665,climate controlled storage,54
22,0.6658,spades rules,54
23,0.6649,chigger bite treatment,54
24,0.6648,divorce lawyers,54
25,0.6643,v6 mustang,54
26,0.6641,three wheel motorcycle,54
27,0.6633,abs diet,54
28,0.6625,value place,54
29,0.6621,michelob ultra,54
30,0.6604,2007 mustang gt,54
31,0.6592,no tax weekend,54
32,0.6586,cato store,54
33,0.6586,chigger bite,54
34,0.658,2004 mustang,54
35,0.657,grass types,54
36,0.6567,pay,54
37,0.6561,a&e channel,54
38,0.6558,insect killer,54
39,0.6553,grass plugs,54
40,0.6544,heartworm symptoms,54
41,0.6542,homeowners insurance rates,54
42,0.6542,www.sams.com,54
43,0.654,citifinancial auto,54
44,0.6539,hilton rewards,54
45,0.6534,crsc,54
46,0.6534,grill shrimp,54
47,0.6529,back to school tax free,54
48,0.6523,snake repellent,54
49,0.6519,passion of christ,54
50,0.6516,peter pan peanut butter recall,54
51,0.6513,bubba keg,54
52,0.6505,caylee anthony latest news,54
53,0.65,2010 ford mustang,54
54,0.65,05 mustang,54
55,0.6497,chigger,54
56,0.649,benzonatate,54
57,0.6489,unit prices,54
58,0.6486,sams.com,54
59,0.6485,age requirements,54
60,0.6485,04 mustang,54
61,0.6483,tax weekend,54
62,0.6479,cato,54
63,0.6472,psalm 109,54
64,0.6469,romantic things,54
65,0.6465,01 mustang,54
66,0.6465,caylee anthony latest,54
67,0.6459,fidelity life,54
68,0.6456,2003 mustang gt,54
69,0.6454,deidra,54
70,0.6451,shrimp boil,54
71,0.6449,galaga online,54
72,0.644,okra recipes,54
73,0.6438,guineas,54
74,0.6438,fr500,54
75,0.6436,nexen,54
76,0.6435,trike motorcycle,54
77,0.6434,chin spoiler,54
78,0.6433,ceiling fan,54
79,0.6432,wyndham hotels,54
80,0.6426,benefits for veterans,54
81,0.6425,crape myrtle care,54
82,0.6422,va form,54
83,0.6419,underdrive pulley,54
84,0.6414,bondsman,54
85,0.6408,the passion of christ,54
86,0.6407,2002 mustang,54
87,0.6406,cbs affiliate,54
88,0.6402,sonic commercial,54
89,0.64,2004 mustang gt,54
90,0.6399,how to trust,54
91,0.6397,fried pickles recipe,54
92,0.6395,2009 mustang,54
93,0.6394,300 workout,54
94,0.6392,sports bikes,54
95,0.639,methodist churches,54
96,0.6387,yellow roses,54
97,0.6382,1st baptist church,54
98,0.6381,brown recluse bite,54
99,0.6379,kill chiggers,54
0,0.6507,delahanty,55
1,0.6503,highlighter party,55
2,0.6398,field hockey game,55
3,0.6372,marshmallow fluff,55
4,0.635,aker shower,55
5,0.631,hockey field,55
6,0.6304,snow forecast map,55
7,0.6298,give a little bit,55
8,0.6256,give a little,55
9,0.6246,maine lyrics,55
10,0.6243,gap outlet coupons,55
11,0.6205,field hockey field,55
12,0.6202,de struise,55
13,0.6195,fredericksburg battle,55
14,0.6193,bodek & rhodes,55
15,0.6189,howe insurance,55
16,0.6184,early american life magazine,55
17,0.618,fashion bug store,55
18,0.6178,matija,55
19,0.6177,plop,55
20,0.6158,matt duffy,55
21,0.6158,woods campground,55
22,0.6144,real estate transfer tax,55
23,0.614,xmas countdown,55
24,0.6139,alfred sisley,55
25,0.6133,frozen pizza dough,55
26,0.6119,maax aker,55
27,0.6113,john eddie,55
28,0.6109,richard byrne,55
29,0.6096,ge stock price today,55
30,0.6085,le centre pompidou,55
31,0.6082,tailgate spreader,55
32,0.608,accidentally in love,55
33,0.6073,underclass,55
34,0.6063,cap parts,55
35,0.6061,little hot dogs,55
36,0.605,northern water snake,55
37,0.6044,real estate transfer,55
38,0.604,photocopiers,55
39,0.6035,division 3 schools,55
40,0.6033,fire on high,55
41,0.6031,yalden,55
42,0.6031,field hockey rules,55
43,0.6028,division iii baseball,55
44,0.6025,iberostar dominicana,55
45,0.6025,farmhouses for sale,55
46,0.6021,truck cap parts,55
47,0.6018,noaa snowfall,55
48,0.6015,basket case lyrics,55
49,0.6012,ustrotting.com,55
50,0.6007,the best part of me,55
51,0.6004,staplesrebates.com,55
52,0.6004,railroad.net,55
53,0.6003,aol icons,55
54,,,55
55,,,55
56,,,55
57,,,55
58,,,55
59,,,55
60,,,55
61,,,55
62,,,55
63,,,55
64,,,55
65,,,55
66,,,55
67,,,55
68,,,55
69,,,55
70,,,55
71,,,55
72,,,55
73,,,55
74,,,55
75,,,55
76,,,55
77,,,55
78,,,55
79,,,55
80,,,55
81,,,55
82,,,55
83,,,55
84,,,55
85,,,55
86,,,55
87,,,55
88,,,55
89,,,55
90,,,55
91,,,55
92,,,55
93,,,55
94,,,55
95,,,55
96,,,55
97,,,55
98,,,55
99,,,55
0,0.697,hot model,56
1,0.6634,charming california,56
2,0.6574,ear plug,56
3,0.6468,stephani,56
4,0.6455,cheap flights to vegas,56
5,0.6441,cabo real,56
6,0.6432,cabo san lucas,56
7,0.6424,cabo san,56
8,0.6417,antec,56
9,0.641,arctic cooling,56
10,0.638,san lucas,56
11,0.6375,vintage schwinn,56
12,0.6371,thermalright,56
13,0.6367,melia cabo,56
14,0.6355,peters answers,56
15,0.635,weather in cabo san lucas,56
16,0.6341,unplug ears,56
17,0.6322,cabo all inclusive,56
18,0.6313,moly,56
19,0.6304,z68,56
20,0.6291,veronica ricci,56
21,0.629,cabo san lucas mexico,56
22,0.6288,stolen bikes,56
23,0.6276,university optometry,56
24,0.6274,danger den,56
25,0.6272,map of cabo,56
26,0.627,san lucas mexico,56
27,0.6265,18t,56
28,0.6256,enermax,56
29,0.6256,2600k,56
30,0.625,cal poly athletics,56
31,0.6246,malena morgan,56
32,0.6243,flu remedies,56
33,0.6233,joe rogan podcast,56
34,0.6232,evga,56
35,0.6231,lol king,56
36,0.6228,joe rogan,56
37,0.6217,vegas flights,56
38,0.6214,rogan podcast,56
39,0.6211,conan,56
40,0.621,zyme,56
41,0.6209,chinese salad,56
42,0.6209,weather in cabo,56
43,0.6205,lyndsy,56
44,0.6204,california resorts,56
45,0.62,rocketraid,56
46,0.6196,onnit,56
47,0.6194,resort cabo san lucas,56
48,0.6187,address map,56
49,0.6184,blended coffee,56
50,0.6184,prime95,56
51,0.6173,things to do in cabo,56
52,0.6171,cabo san lucas weather,56
53,0.6167,duncan trussell,56
54,0.6165,map of las vegas hotels,56
55,0.6161,noctua,56
56,0.6158,super duke,56
57,0.6158,actress of,56
58,0.6156,jered,56
59,0.615,encino man,56
60,0.615,melia cabo real,56
61,0.6143,feit electric,56
62,0.6142,cabo san lucas airport,56
63,0.6142,tayler,56
64,0.6141,seating map,56
65,0.614,cabo mexico,56
66,0.6137,thermaltake,56
67,0.6136,puerta vallarta,56
68,0.6135,camp map,56
69,0.6129,cabo san lucas map,56
70,0.6128,movie credits,56
71,0.6125,flights to vegas,56
72,0.6124,california white,56
73,0.6118,tilla,56
74,0.6116,california newspaper,56
75,0.6114,light relief,56
76,0.6112,redban,56
77,0.6112,map of hotels,56
78,0.6102,california redwoods,56
79,0.6095,typewriter font,56
80,0.609,california state map,56
81,0.6088,map of cabo san lucas,56
82,0.6078,"cabo, mexico",56
83,0.6073,easy spanish rice,56
84,0.6071,mezzetta,56
85,0.6071,cheap vegas,56
86,0.6067,itx case,56
87,0.6065,el wire,56
88,0.6065,power supply review,56
89,0.6064,zeitgeist moving forward,56
90,0.6064,120mm fan,56
91,0.6059,logitech g500,56
92,0.6057,barfing,56
93,0.6055,vegas deals,56
94,0.6053,wood iphone,56
95,0.6053,cabo airport,56
96,0.6053,league of legends server status,56
97,0.6049,intel ivy,56
98,0.6047,map of california,56
99,0.6047,california obituaries,56
0,,,57
1,,,57
2,,,57
3,,,57
4,,,57
5,,,57
6,,,57
7,,,57
8,,,57
9,,,57
10,,,57
11,,,57
12,,,57
13,,,57
14,,,57
15,,,57
16,,,57
17,,,57
18,,,57
19,,,57
20,,,57
21,,,57
22,,,57
23,,,57
24,,,57
25,,,57
26,,,57
27,,,57
28,,,57
29,,,57
30,,,57
31,,,57
32,,,57
33,,,57
34,,,57
35,,,57
36,,,57
37,,,57
38,,,57
39,,,57
40,,,57
41,,,57
42,,,57
43,,,57
44,,,57
45,,,57
46,,,57
47,,,57
48,,,57
49,,,57
50,,,57
51,,,57
52,,,57
53,,,57
54,,,57
55,,,57
56,,,57
57,,,57
58,,,57
59,,,57
60,,,57
61,,,57
62,,,57
63,,,57
64,,,57
65,,,57
66,,,57
67,,,57
68,,,57
69,,,57
70,,,57
71,,,57
72,,,57
73,,,57
74,,,57
75,,,57
76,,,57
77,,,57
78,,,57
79,,,57
80,,,57
81,,,57
82,,,57
83,,,57
84,,,57
85,,,57
86,,,57
87,,,57
88,,,57
89,,,57
90,,,57
91,,,57
92,,,57
93,,,57
94,,,57
95,,,57
96,,,57
97,,,57
98,,,57
99,,,57
0,0.7331,boiled egg,58
1,0.7314,otherside,58
2,0.7285,hard liquor,58
3,0.7239,map route,58
4,0.7235,roller shade,58
5,0.7216,hurdy gurdy man,58
6,0.7215,9/11 truth,58
7,0.7171,oven thermometer,58
8,0.7143,harry nilsson,58
9,0.7136,epicly,58
10,0.7112,allsp.com,58
11,0.7102,constipating,58
12,0.7101,rock superstar,58
13,0.7093,tonto fistfight in heaven,58
14,0.7088,toyota rav,58
15,0.7076,cooking time for turkey,58
16,0.7068,the lone ranger and tonto fistfight in heaven,58
17,0.7063,perseid meteor shower 2013,58
18,0.7052,lone ranger and tonto fistfight in heaven,58
19,0.7042,moustache,58
20,0.7039,oscar results,58
21,0.7027,best apple pie,58
22,0.7004,mack the knife,58
23,0.7003,baker commodities,58
24,0.6997,norwegian wood,58
25,0.6993,fudgesicle,58
26,0.6953,mungo jerry,58
27,0.6951,adobe flash update,58
28,0.6937,recipes martha stewart,58
29,0.6934,freetvproject,58
30,0.6931,gamelan,58
31,0.6931,plastic water bottles,58
32,0.6931,best apple,58
33,0.6926,michael ruppert,58
34,0.6921,singing bowl,58
35,0.6919,flash update,58
36,0.6916,geneen roth,58
37,0.6911,turkey cooking time,58
38,0.6906,book light,58
39,0.6902,xmas cards,58
40,0.6895,canon power,58
41,0.6894,moldy peaches,58
42,0.6892,free tv project,58
43,0.6892,the lone ranger and tonto,58
44,0.6889,life drawing,58
45,0.6886,irish jokes,58
46,0.6886,tv project,58
47,0.6884,beatle,58
48,0.6884,trussing,58
49,0.6872,weeds season 3,58
50,0.6869,mac classic,58
51,0.6869,laurie,58
52,0.6866,best apple pie recipe,58
53,0.6864,time indian,58
54,0.6859,the bong,58
55,0.6857,eddie vedder,58
56,0.6855,aesop rock,58
57,0.6853,dre 2001,58
58,0.6846,acid stomach,58
59,0.6846,dexter season 4 episode,58
60,0.6846,chocolate truffle,58
61,0.6844,petula clark,58
62,0.6844,bubblers,58
63,0.6843,rarities,58
64,0.6833,part time indian,58
65,0.6826,cooking time,58
66,0.6823,jon benjamin,58
67,0.6822,unsweetened cocoa,58
68,0.682,how to cook beets,58
69,0.6818,slippers,58
70,0.6817,cook beets,58
71,0.6811,apple pie crust,58
72,0.6807,southparkzone,58
73,0.6806,minestrone soup,58
74,0.6805,sea of love,58
75,0.6804,youtube beatles,58
76,0.6803,toyota rav4,58
77,0.6802,2008 rav4,58
78,0.68,life as a house,58
79,0.68,john mayall,58
80,0.6799,union lyrics,58
81,0.6797,turkey cooking,58
82,0.6796,grass fed,58
83,0.6796,eight miles,58
84,0.679,turkey roasting,58
85,0.6788,roasting times,58
86,0.6782,bukowski,58
87,0.6782,irish movies,58
88,0.6773,beef stew recipes,58
89,0.6772,concrete stairs,58
90,0.677,pasta machine,58
91,0.6767,no keyboard,58
92,0.6764,turkey roasting times,58
93,0.6763,dan hicks,58
94,0.676,tart pan,58
95,0.6759,silkscreen,58
96,0.6759,nin,58
97,0.6757,toilet training,58
98,0.6755,martha stewart recipes,58
99,0.6754,south park free,58
0,0.6482,4960,59
1,0.6466,the temp,59
2,0.6422,tv dimensions,59
3,0.6419,temp in,59
4,0.639,time zones in usa,59
5,0.6389,where is belize,59
6,0.6327,what is the temp,59
7,0.6293,how many ounces in a liter,59
8,0.6287,hotels by,59
9,0.6281,how many calories in a chicken,59
10,0.6234,ounces in a liter,59
11,0.621,what was the temperature,59
12,0.615,calories in a chicken,59
13,0.6145,calories in a chicken breast,59
14,0.6083,time zone map usa,59
15,0.6066,piper archer,59
16,0.6062,tortilla roll up,59
17,0.6036,bar of gold,59
18,0.6031,temperature in,59
19,,,59
20,,,59
21,,,59
22,,,59
23,,,59
24,,,59
25,,,59
26,,,59
27,,,59
28,,,59
29,,,59
30,,,59
31,,,59
32,,,59
33,,,59
34,,,59
35,,,59
36,,,59
37,,,59
38,,,59
39,,,59
40,,,59
41,,,59
42,,,59
43,,,59
44,,,59
45,,,59
46,,,59
47,,,59
48,,,59
49,,,59
50,,,59
51,,,59
52,,,59
53,,,59
54,,,59
55,,,59
56,,,59
57,,,59
58,,,59
59,,,59
60,,,59
61,,,59
62,,,59
63,,,59
64,,,59
65,,,59
66,,,59
67,,,59
68,,,59
69,,,59
70,,,59
71,,,59
72,,,59
73,,,59
74,,,59
75,,,59
76,,,59
77,,,59
78,,,59
79,,,59
80,,,59
81,,,59
82,,,59
83,,,59
84,,,59
85,,,59
86,,,59
87,,,59
88,,,59
89,,,59
90,,,59
91,,,59
92,,,59
93,,,59
94,,,59
95,,,59
96,,,59
97,,,59
98,,,59
99,,,59
0,0.7321,perfect hard boiled egg,60
1,0.7138,erica fontes,60
2,0.6998,management movie,60
3,0.6971,zix,60
4,0.6899,krystal boyd,60
5,0.6844,south park episode guide,60
6,0.6806,label sizes,60
7,0.6681,kasey chase,60
8,0.6665,healthy banana bread recipe,60
9,0.6663,2014 oscars,60
10,0.666,south park episode,60
11,0.6638,bloody nose,60
12,0.6637,free dexter,60
13,0.663,banana bread recipe,60
14,0.6579,red licorice,60
15,0.6574,pancreatin,60
16,0.657,bads,60
17,0.6564,bloody noses,60
18,0.6558,spenny,60
19,0.6554,how i met your mother season 9 episode,60
20,0.6548,beverly hills ninja,60
21,0.6533,stomach aches,60
22,0.6529,diamond song,60
23,0.6523,dexter episodes,60
24,0.6512,healthy rice,60
25,0.6509,miles in a kilometer,60
26,0.6506,chocolate bars,60
27,0.6496,mayn,60
28,0.6488,crumpled paper,60
29,0.6479,popcorn makers,60
30,0.6473,computer speakers,60
31,0.6468,be a gangster,60
32,0.6461,dre 2001,60
33,0.6454,kenny vs spenny,60
34,0.645,how i met your mother season 9,60
35,0.6446,holiday sayings,60
36,0.6432,winter olympics,60
37,0.6429,park studios,60
38,0.6428,ugly sweater,60
39,0.6426,ugly sweaters,60
40,0.6423,goonies movie,60
41,0.642,how many miles in a kilometer,60
42,0.6393,cement truck,60
43,0.6391,pro track,60
44,0.639,make frosting,60
45,0.6389,dexter full episodes,60
46,0.6386,carpet tape,60
47,0.6383,south park studios,60
48,0.6379,canker sore remedies,60
49,0.6378,green day holiday,60
50,0.6376,how i met your mother season,60
51,0.6375,lawn gnomes,60
52,0.6371,automatic restart,60
53,0.6367,get rid of a canker sore,60
54,0.6366,2014 winter olympics,60
55,0.6365,quote finder,60
56,0.6362,model e,60
57,0.6359,futurama fry,60
58,0.6358,old camera,60
59,0.6356,dropping the atomic bomb,60
60,0.6356,how to get rid of a canker sore,60
61,0.6353,cold sore remedies,60
62,0.6341,zoot suit riot,60
63,0.6338,preschool projects,60
64,0.6337,to all my friends,60
65,0.633,hard liquor,60
66,0.633,be the change you,60
67,0.6328,crumpled,60
68,0.6327,how to make frosting,60
69,0.6324,jonny,60
70,0.632,2014 winter,60
71,0.6319,olympic 2014,60
72,0.6318,golfing,60
73,0.6311,sochi 2014,60
74,0.6311,halo lighting,60
75,0.631,jaimie,60
76,0.6309,tequila song,60
77,0.6308,nike 6.0,60
78,0.6307,thong,60
79,0.6306,wedding singer soundtrack,60
80,0.63,diamond songs,60
81,0.6298,movie of the year,60
82,0.6296,healthy banana bread,60
83,0.6295,episode south park,60
84,0.6294,tayler,60
85,0.6293,how many ounces in a gram,60
86,0.6292,the roxbury,60
87,0.629,licorice,60
88,0.6287,good hip hop,60
89,0.6286,plate map,60
90,0.6286,how to get rid of a canker,60
91,0.6285,shiba inus,60
92,0.6282,ounces in a gram,60
93,0.6281,5 oz,60
94,0.6281,sochi 2014 winter olympics,60
95,0.628,cute kitty,60
96,0.6272,canker,60
97,0.6272,moar,60
98,0.627,the sochi 2014 winter olympics,60
99,0.6267,canker sores,60
0,0.7081,rice in a rice cooker,61
1,0.7069,shimono,61
2,0.7007,grilled cheese sandwich,61
3,0.6999,tickets to hawaii,61
4,0.6976,new york steak,61
5,0.6962,maui vacation packages,61
6,0.6947,parking requirements,61
7,0.6894,how to make sticky rice,61
8,0.6854,fiji islands,61
9,0.684,best hawaiian island,61
10,0.6838,lol nexus,61
11,0.6835,make sticky rice,61
12,0.6829,rice in rice cooker,61
13,0.6821,make sushi,61
14,0.6815,how to make sushi,61
15,0.6812,thorley headers,61
16,0.6803,starship troopers invasion,61
17,0.6763,asus maximus,61
18,0.6747,rice cooker,61
19,0.6737,yam recipe,61
20,0.6735,lax airport map,61
21,0.6729,calrose,61
22,0.6725,sapphire princess,61
23,0.6708,49ers live,61
24,0.6697,usd to thb,61
25,0.6688,carnival spirit,61
26,0.6686,barista job,61
27,0.6682,oosterdam,61
28,0.6673,dr schulze,61
29,0.6656,kung pao chicken recipe,61
30,0.6656,make sushi rice,61
31,0.6651,optima yellow,61
32,0.6649,water machine,61
33,0.6645,ip100,61
34,0.6638,planter box,61
35,0.6637,pacific time zone,61
36,0.6632,battle angel,61
37,0.6619,how to make sushi rice,61
38,0.6616,sticky rice recipe,61
39,0.6606,tuna sandwich recipe,61
40,0.66,league of legends server status,61
41,0.6597,yams,61
42,0.6591,gt70,61
43,0.659,go to hawaii,61
44,0.6583,calrose rice,61
45,0.658,optima yellow top,61
46,0.6578,pacific star,61
47,0.6577,notice to vacate,61
48,0.6571,tahiti vacation,61
49,0.6569,70-200,61
50,0.6561,larb,61
51,0.6558,vs 7,61
52,0.6553,coffee art,61
53,0.655,best gaming mouse,61
54,0.6549,pomchi,61
55,0.6549,aroma rice,61
56,0.6548,airline tickets to hawaii,61
57,0.6546,deals to hawaii,61
58,0.6545,aroma rice cooker,61
59,0.6542,howard johnson anaheim,61
60,0.654,pac west,61
61,0.654,cr2 file,61
62,0.6538,berserk anime,61
63,0.6537,costco chicken bake,61
64,0.6534,ahi tuna recipe,61
65,0.6531,australian women,61
66,0.653,jayce,61
67,0.6528,make hash browns,61
68,0.6528,battle angel alita,61
69,0.6528,lol server,61
70,0.6523,thai food recipes,61
71,0.6523,wedding license,61
72,0.6521,49ers vs seahawks,61
73,0.6518,eating right,61
74,0.6513,intuit payroll,61
75,0.6511,haf,61
76,0.651,canon 70-200,61
77,0.6506,how to make hash browns,61
78,0.6505,fuyu,61
79,0.6502,wall bed,61
80,0.65,costco travel,61
81,0.6499,ssd review,61
82,0.6495,radeon 5870,61
83,0.6493,lulu build,61
84,0.6488,70-200 f2.8,61
85,0.6487,70-200mm,61
86,0.6482,sonnen,61
87,0.6479,massage chair,61
88,0.6478,cheap tickets to hawaii,61
89,0.6477,philippines time,61
90,0.6476,league of legends server,61
91,0.6474,bbq pork ribs,61
92,0.6473,baked yams,61
93,0.6471,blended coffee,61
94,0.6466,eee slate,61
95,0.6465,claymore,61
96,0.6458,astak,61
97,0.6457,peso to dollar,61
98,0.6457,peso exchange rate,61
99,0.6456,to love-ru,61
0,0.6644,county laws,62
1,0.6415,equal housing,62
2,0.6386,communication style,62
3,0.6362,county job openings,62
4,0.6353,judgements,62
5,0.6321,clean carpet,62
6,0.6297,theft protection,62
7,0.6213,2nd mortgage,62
8,0.618,equal housing opportunity,62
9,0.6166,online address,62
10,0.6162,identity theft protection,62
11,0.6131,tami,62
12,0.6013,counter height dining table,62
13,,,62
14,,,62
15,,,62
16,,,62
17,,,62
18,,,62
19,,,62
20,,,62
21,,,62
22,,,62
23,,,62
24,,,62
25,,,62
26,,,62
27,,,62
28,,,62
29,,,62
30,,,62
31,,,62
32,,,62
33,,,62
34,,,62
35,,,62
36,,,62
37,,,62
38,,,62
39,,,62
40,,,62
41,,,62
42,,,62
43,,,62
44,,,62
45,,,62
46,,,62
47,,,62
48,,,62
49,,,62
50,,,62
51,,,62
52,,,62
53,,,62
54,,,62
55,,,62
56,,,62
57,,,62
58,,,62
59,,,62
60,,,62
61,,,62
62,,,62
63,,,62
64,,,62
65,,,62
66,,,62
67,,,62
68,,,62
69,,,62
70,,,62
71,,,62
72,,,62
73,,,62
74,,,62
75,,,62
76,,,62
77,,,62
78,,,62
79,,,62
80,,,62
81,,,62
82,,,62
83,,,62
84,,,62
85,,,62
86,,,62
87,,,62
88,,,62
89,,,62
90,,,62
91,,,62
92,,,62
93,,,62
94,,,62
95,,,62
96,,,62
97,,,62
98,,,62
99,,,62
0,0.745,away from here lyrics,63
1,0.7358,est?,63
2,0.7355,road route,63
3,0.7327,shrimp and scallops,63
4,0.7307,swim vest,63
5,0.7306,change purse,63
6,0.729,us east coast,63
7,0.7288,and i say,63
8,0.7277,dpt program,63
9,0.7273,time eastern standard,63
10,0.727,applying to college,63
11,0.7262,nicole crafts,63
12,0.7261,time est,63
13,0.7252,aeroplane lyrics,63
14,0.7252,lyrics again,63
15,0.725,time eastern,63
16,0.7229,great eastern,63
17,0.7222,washington dc with kids,63
18,0.7215,womens timberland,63
19,0.7202,maternity bathing suits,63
20,0.7192,aol aim,63
21,0.7182,pick up truck bed,63
22,0.718,kay bee toys,63
23,0.7174,aol screen,63
24,0.717,map east coast,63
25,0.717,cherubini,63
26,0.7162,girls bathing suits,63
27,0.7148,say aah lyrics,63
28,0.714,course registration,63
29,0.7139,aol im,63
30,0.7139,the sweetest thing lyrics,63
31,0.7137,national pipe,63
32,0.7125,eastern standard time,63
33,0.7124,in my place lyrics,63
34,0.7112,pu pu platter,63
35,0.7102,mcdonalds milkshake,63
36,0.7094,wyclef jean lyrics,63
37,0.7091,ghost man,63
38,0.7085,busch gardens virginia,63
39,0.7078,land of hope,63
40,0.7075,get it on the floor,63
41,0.7068,biggie smalls songs,63
42,0.7065,part two lyrics,63
43,0.7063,robert p,63
44,0.7059,best bathing suits,63
45,0.7057,renee lyrics,63
46,0.7053,sweetest goodbye,63
47,0.705,tent rentals,63
48,0.7045,hotels near washington dc,63
49,0.7044,dmx party up,63
50,0.7043,electric wires,63
51,0.7039,colonial dress,63
52,0.7038,spinach tomato,63
53,0.7036,dpt programs,63
54,0.7034,shrimp and scallop,63
55,0.703,cross atlantic,63
56,0.703,netaya,63
57,0.703,calcification in breast,63
58,0.7028,eat pray love quotes,63
59,0.7028,visiting washington dc,63
60,0.7028,pick up truck,63
61,0.7026,what time est,63
62,0.7025,aol screen name,63
63,0.7021,cheap coach bags,63
64,0.7021,changing lyrics,63
65,0.702,beach cover up,63
66,0.7018,fall foliage peak,63
67,0.7016,est,63
68,0.7015,i hope that,63
69,0.7014,usa east,63
70,0.7014,keystone national high school,63
71,0.7012,spanish flag,63
72,0.701,espoma,63
73,0.7002,together again lyrics,63
74,0.6999,post office telephone number,63
75,0.6999,summer romance,63
76,0.6999,kaybee toys,63
77,0.6998,us eastern time,63
78,0.6989,lyrics get up,63
79,0.6986,broccoli and cheddar,63
80,0.6985,250 words,63
81,0.6977,spanish ladies,63
82,0.6977,gmt est,63
83,0.6975,and you and i,63
84,0.6974,aol instant message,63
85,0.697,lyrics crush,63
86,0.697,aol instant messenger,63
87,0.6969,lyrics water,63
88,0.6964,utc to est,63
89,0.696,brothers factory,63
90,0.6959,keystone national high,63
91,0.6952,the trouble with love is,63
92,0.6948,time eastern time,63
93,0.6941,all i want is,63
94,0.6941,application for college,63
95,0.6939,vegetable lasagna recipe,63
96,0.6936,north east coast,63
97,0.6932,tea caddy,63
98,0.6931,kitchen renovations,63
99,0.6928,christmas shop,63
0,0.6832,flights to vegas,64
1,0.6682,address numbers,64
2,0.6448,cheap flights to vegas,64
3,0.6253,red licorice,64
4,0.6251,cheap vegas flights,64
5,0.6244,vegas flights,64
6,0.6237,rent cost,64
7,0.6211,air bed,64
8,0.6135,feit electric,64
9,0.613,flight packages,64
10,0.6112,tickets to vegas,64
11,0.6111,breaded fish,64
12,0.6054,consel,64
13,0.6051,vintage schwinn,64
14,0.6043,pikes place fish,64
15,0.6037,best beds,64
16,0.6001,top view,64
17,,,64
18,,,64
19,,,64
20,,,64
21,,,64
22,,,64
23,,,64
24,,,64
25,,,64
26,,,64
27,,,64
28,,,64
29,,,64
30,,,64
31,,,64
32,,,64
33,,,64
34,,,64
35,,,64
36,,,64
37,,,64
38,,,64
39,,,64
40,,,64
41,,,64
42,,,64
43,,,64
44,,,64
45,,,64
46,,,64
47,,,64
48,,,64
49,,,64
50,,,64
51,,,64
52,,,64
53,,,64
54,,,64
55,,,64
56,,,64
57,,,64
58,,,64
59,,,64
60,,,64
61,,,64
62,,,64
63,,,64
64,,,64
65,,,64
66,,,64
67,,,64
68,,,64
69,,,64
70,,,64
71,,,64
72,,,64
73,,,64
74,,,64
75,,,64
76,,,64
77,,,64
78,,,64
79,,,64
80,,,64
81,,,64
82,,,64
83,,,64
84,,,64
85,,,64
86,,,64
87,,,64
88,,,64
89,,,64
90,,,64
91,,,64
92,,,64
93,,,64
94,,,64
95,,,64
96,,,64
97,,,64
98,,,64
99,,,64
0,0.6192,5x8 enclosed trailer,65
1,0.6116,www.hartfordinvestor.com,65
2,0.6111,jeffers handbell supply,65
3,0.6091,network administrator jobs,65
4,0.604,clots in lungs,65
5,0.6005,blood clots in lungs,65
6,0.6003,blue cross blue shield health insurance,65
7,,,65
8,,,65
9,,,65
10,,,65
11,,,65
12,,,65
13,,,65
14,,,65
15,,,65
16,,,65
17,,,65
18,,,65
19,,,65
20,,,65
21,,,65
22,,,65
23,,,65
24,,,65
25,,,65
26,,,65
27,,,65
28,,,65
29,,,65
30,,,65
31,,,65
32,,,65
33,,,65
34,,,65
35,,,65
36,,,65
37,,,65
38,,,65
39,,,65
40,,,65
41,,,65
42,,,65
43,,,65
44,,,65
45,,,65
46,,,65
47,,,65
48,,,65
49,,,65
50,,,65
51,,,65
52,,,65
53,,,65
54,,,65
55,,,65
56,,,65
57,,,65
58,,,65
59,,,65
60,,,65
61,,,65
62,,,65
63,,,65
64,,,65
65,,,65
66,,,65
67,,,65
68,,,65
69,,,65
70,,,65
71,,,65
72,,,65
73,,,65
74,,,65
75,,,65
76,,,65
77,,,65
78,,,65
79,,,65
80,,,65
81,,,65
82,,,65
83,,,65
84,,,65
85,,,65
86,,,65
87,,,65
88,,,65
89,,,65
90,,,65
91,,,65
92,,,65
93,,,65
94,,,65
95,,,65
96,,,65
97,,,65
98,,,65
99,,,65
0,0.7242,railroad station,66
1,0.7176,sargasso sea,66
2,0.7133,hairdresser,66
3,0.7071,nichola,66
4,0.7045,296,66
5,0.7031,oil water heater,66
6,0.7009,jet b,66
7,0.6978,best freestyle,66
8,0.6971,kerry kennedy,66
9,0.6943,law and order season,66
10,0.6924,landfall navigation,66
11,0.6917,goldwell,66
12,0.6873,railroad avenue,66
13,0.6861,larry levine,66
14,0.6851,wide sargasso sea,66
15,0.6829,hotels near jfk,66
16,0.6808,the bravest,66
17,0.6807,high school program,66
18,0.6803,cavallaro,66
19,0.6798,yankees red sox,66
20,0.6792,storm sandy,66
21,0.6773,telephone #,66
22,0.6768,army navy stores,66
23,0.6749,caldor,66
24,0.6747,toasted almond,66
25,0.6743,hurricane gloria,66
26,0.6738,colgate athletics,66
27,0.6737,exit 21,66
28,0.6716,exit 15,66
29,0.6714,optician,66
30,0.671,bob kaufman,66
31,0.6702,webb institute,66
32,0.6699,meadow street,66
33,0.6697,nyc hotels,66
34,0.6692,rangers bruins,66
35,0.6689,aspca pet insurance,66
36,0.6673,walkway,66
37,0.6672,yankees vs red sox,66
38,0.6669,65 inches,66
39,0.6666,area code 845,66
40,0.6666,cross country road trip,66
41,0.6655,connecticut casinos,66
42,0.6653,jetblue,66
43,0.6653,fox wood,66
44,0.6651,east coast conference,66
45,0.665,fra diavolo,66
46,0.664,all so,66
47,0.6639,safe boating,66
48,0.6639,jet,66
49,0.6637,flik,66
50,0.6635,the yankee,66
51,0.6635,ny post sports,66
52,0.6633,dmv drivers manual,66
53,0.6633,sea robin,66
54,0.6632,rice and beans,66
55,0.6628,escarole recipes,66
56,0.6627,heater oil,66
57,0.6626,ny daily news sports,66
58,0.6624,goldwell hair,66
59,0.6624,giants patriots,66
60,0.6624,boarding school,66
61,0.6619,hesketh,66
62,0.6619,yankee red sox,66
63,0.6617,codfish,66
64,0.6604,lacabana,66
65,0.6603,puerto rico real estate,66
66,0.6603,college sat,66
67,0.6602,driveway paving,66
68,0.6601,marist athletics,66
69,0.6598,ecac hockey,66
70,0.6593,new york daily news,66
71,0.6592,butterfly conservatory,66
72,0.6588,educational consultants,66
73,0.6588,bumble bee tuna,66
74,0.6587,anguilla,66
75,0.6586,albin boats,66
76,0.6584,jets patriots,66
77,0.6582,firematic,66
78,0.6582,york daily news,66
79,0.6581,royal gazette,66
80,0.6578,jetblue promo,66
81,0.6578,hairdressers in,66
82,0.6576,collegeboard.com,66
83,0.6575,student review,66
84,0.6572,roberta roller rabbit,66
85,0.6571,club bermuda,66
86,0.657,connecticut hotels,66
87,0.6568,college board.com,66
88,0.6567,gordimer,66
89,0.6564,blue check,66
90,0.6564,yayo lyrics,66
91,0.6564,new york daily,66
92,0.6562,nyy,66
93,0.6561,bentley brook,66
94,0.656,stitches east,66
95,0.6559,cornell lacrosse,66
96,0.6558,yankees red sox game,66
97,0.6556,roller rabbit,66
98,0.6553,nyc hotel deals,66
99,0.6549,area code 631,66
0,0.6611,put a drink in my hand,67
1,0.6396,chase standings,67
2,0.6377,farmers dating,67
3,0.6361,take me down to the little white church,67
4,0.6309,walmart auto,67
5,0.629,olive garden nutrition,67
6,0.6253,lot lizards,67
7,0.6251,calories in olive garden,67
8,0.6238,truck parking,67
9,0.6225,clear pepsi,67
10,0.6202,deer season 2011,67
11,0.6199,farmers dating site,67
12,0.6169,pepsi product,67
13,0.6168,fun tonight,67
14,0.6147,2005 cavalier,67
15,0.6146,makes me wanna take a back road,67
16,0.6134,fruit and yogurt parfait,67
17,0.6134,rascal flatts new song,67
18,0.6129,fat free ranch,67
19,0.6101,dogs name,67
20,0.6092,love all your life,67
21,0.6084,no one gets me like you,67
22,0.6075,lobster nutrition,67
23,0.6074,buffalo wild wing,67
24,0.6038,a dingo,67
25,0.6033,breakfast nutrition,67
26,0.6029,homemade pizza rolls,67
27,0.6023,eric church concert,67
28,0.6022,kellie pickler songs,67
29,0.6021,somethin bout a truck,67
30,0.6017,chillin on a dirt road,67
31,0.6014,how old is kenny chesney,67
32,0.6005,cd release date,67
33,,,67
34,,,67
35,,,67
36,,,67
37,,,67
38,,,67
39,,,67
40,,,67
41,,,67
42,,,67
43,,,67
44,,,67
45,,,67
46,,,67
47,,,67
48,,,67
49,,,67
50,,,67
51,,,67
52,,,67
53,,,67
54,,,67
55,,,67
56,,,67
57,,,67
58,,,67
59,,,67
60,,,67
61,,,67
62,,,67
63,,,67
64,,,67
65,,,67
66,,,67
67,,,67
68,,,67
69,,,67
70,,,67
71,,,67
72,,,67
73,,,67
74,,,67
75,,,67
76,,,67
77,,,67
78,,,67
79,,,67
80,,,67
81,,,67
82,,,67
83,,,67
84,,,67
85,,,67
86,,,67
87,,,67
88,,,67
89,,,67
90,,,67
91,,,67
92,,,67
93,,,67
94,,,67
95,,,67
96,,,67
97,,,67
98,,,67
99,,,67
0,0.6239,killer bean,68
1,0.6181,60 day challenge,68
2,0.6079,ninja kitchen system 1100,68
3,0.6071,im tasty,68
4,0.606,2005 lancer,68
5,0.6053,medstore,68
6,0.604,mini trophy,68
7,0.6037,delta point,68
8,0.601,red vs blue revelation,68
9,,,68
10,,,68
11,,,68
12,,,68
13,,,68
14,,,68
15,,,68
16,,,68
17,,,68
18,,,68
19,,,68
20,,,68
21,,,68
22,,,68
23,,,68
24,,,68
25,,,68
26,,,68
27,,,68
28,,,68
29,,,68
30,,,68
31,,,68
32,,,68
33,,,68
34,,,68
35,,,68
36,,,68
37,,,68
38,,,68
39,,,68
40,,,68
41,,,68
42,,,68
43,,,68
44,,,68
45,,,68
46,,,68
47,,,68
48,,,68
49,,,68
50,,,68
51,,,68
52,,,68
53,,,68
54,,,68
55,,,68
56,,,68
57,,,68
58,,,68
59,,,68
60,,,68
61,,,68
62,,,68
63,,,68
64,,,68
65,,,68
66,,,68
67,,,68
68,,,68
69,,,68
70,,,68
71,,,68
72,,,68
73,,,68
74,,,68
75,,,68
76,,,68
77,,,68
78,,,68
79,,,68
80,,,68
81,,,68
82,,,68
83,,,68
84,,,68
85,,,68
86,,,68
87,,,68
88,,,68
89,,,68
90,,,68
91,,,68
92,,,68
93,,,68
94,,,68
95,,,68
96,,,68
97,,,68
98,,,68
99,,,68
0,0.6904,anderson windows replacement,69
1,0.6679,us savings,69
2,0.6674,bathroom tub,69
3,0.6624,home equity loan rates,69
4,0.6586,equity loan rates,69
5,0.6574,school business,69
6,0.6554,home equity loan,69
7,0.6534,us savings bond calculator,69
8,0.6501,us savings bond,69
9,0.6481,nhl 14 cover vote,69
10,0.6468,drylock,69
11,0.6465,cardy,69
12,0.6457,cheap uggs,69
13,0.6454,nhl 14 cover,69
14,0.6436,dell studio,69
15,0.6423,groundhog removal,69
16,0.6419,down the drain,69
17,0.6412,math league,69
18,0.641,engineering colleges,69
19,0.6408,wackers,69
20,0.6407,cheap airfare to florida,69
21,0.6404,airfare to florida,69
22,0.6398,top dance songs,69
23,0.6389,us savings bonds,69
24,0.6385,equity loan,69
25,0.6352,ugg classic short,69
26,0.6327,bonds calculator,69
27,0.6323,conrail,69
28,0.632,its always sunny in philadelphia full episodes,69
29,0.6317,mary mother,69
30,0.6316,airline tickets to florida,69
31,0.6307,hidden in plain view,69
32,0.6301,superheroines,69
33,0.6296,bailey button uggs,69
34,0.6296,pru,69
35,0.6292,us savings bonds calculator,69
36,0.6281,automatic car starters,69
37,0.628,prudential insurance,69
38,0.6275,button uggs,69
39,0.6273,bond calculator,69
40,0.6269,bank interest rates,69
41,0.6269,top dance,69
42,0.6268,andersen window,69
43,0.6267,feeling this,69
44,0.625,saving bond,69
45,0.6245,gonna fly now,69
46,0.6243,dog in the nighttime,69
47,0.6242,product recall,69
48,0.624,odd girl out,69
49,0.624,in plain view,69
50,0.6239,wedding entrance,69
51,0.6233,feeling this lyrics,69
52,0.6231,wildwoods,69
53,0.6229,curious incident of the dog in the nighttime,69
54,0.6227,gym teacher,69
55,0.6222,wrestling states,69
56,0.6218,ee bonds,69
57,0.6215,classic cardy,69
58,0.6215,business colleges,69
59,0.621,bond interest,69
60,0.6207,street hockey,69
61,0.6205,savings bond,69
62,0.6203,on top of spaghetti,69
63,0.62,odd girl,69
64,0.6198,roofing and siding,69
65,0.6186,windows parts,69
66,0.6185,joffrey lupul,69
67,0.6182,anti-bullying,69
68,0.618,discount uggs,69
69,0.6176,saniflo,69
70,0.6174,asbestos floor,69
71,0.6172,5 people you meet in heaven,69
72,0.6172,nhl 08,69
73,0.6168,ugg classic,69
74,0.6141,pine hill golf,69
75,0.6134,snow blowers on sale,69
76,0.6134,crown boiler,69
77,0.6133,smirnoff flavors,69
78,0.6133,do you need a passport to go to canada,69
79,0.6131,sesame street,69
80,0.6129,springsteen songs,69
81,0.6129,savings bonds calculator,69
82,0.6122,1041 instructions,69
83,0.6121,be a pro,69
84,0.612,tickets to florida,69
85,0.6115,deposit rates,69
86,0.6113,cardy uggs,69
87,0.611,days away,69
88,0.6103,people you meet in heaven,69
89,0.6101,sports players,69
90,0.6101,bruce springsteen songs,69
91,0.61,andersen window parts,69
92,0.6097,bank interest,69
93,0.6092,nhl 09,69
94,0.609,blair academy wrestling,69
95,0.609,get rid of groundhogs,69
96,0.6072,kremer,69
97,0.607,elmer,69
98,0.607,capping,69
99,0.6069,provolone,69
0,0.7498,my pnc,70
1,0.7454,our own candle company,70
2,0.7387,pnc mobile,70
3,0.7368,routing number for pnc,70
4,0.7322,"pnc bank,",70
5,0.7279,pnc mobile banking,70
6,0.7277,pnc banks,70
7,0.7247,pnc banking,70
8,0.7237,pnc credit,70
9,0.7235,pnc atm,70
10,0.7233,pnc credit card,70
11,0.7212,pnc phone,70
12,0.7206,pnc visa,70
13,0.7189,pnc bank login,70
14,0.717,pnc loan,70
15,0.7163,pnc bank phone,70
16,0.7156,pnc phone number,70
17,0.7151,pnc bank atm,70
18,0.7139,pnc mortgage rates,70
19,0.7136,pnc routing,70
20,0.7133,pnc routing number,70
21,0.7126,pnc,70
22,0.7093,barbell club,70
23,0.7074,what is pnc,70
24,0.7071,mital,70
25,0.7069,routing number for pnc bank,70
26,0.7056,pnc business,70
27,0.7043,pnc bank phone number,70
28,0.7025,pnc hours,70
29,0.7021,amish village,70
30,0.702,pnc.,70
31,0.7019,smacking,70
32,0.7018,bathroom carpet,70
33,0.7009,tiger mosquito,70
34,0.7005,pnc auto,70
35,0.6996,sample schedule,70
36,0.6993,pjax,70
37,0.698,pnc bank routing,70
38,0.6972,pnc branch,70
39,0.6971,pnc check,70
40,0.697,czw wrestling,70
41,0.6967,pnc rewards,70
42,0.6965,"pnc,",70
43,0.6948,pnc card,70
44,0.6948,pnc bank routing number,70
45,0.6948,www.pnc.com,70
46,0.6936,black amish,70
47,0.6924,pnc customer service,70
48,0.6923,pnc student,70
49,0.6923,pnc.com,70
50,0.6918,reptile show,70
51,0.6917,sump pump lowes,70
52,0.6909,asian tiger mosquito,70
53,0.6909,varsity letters,70
54,0.6905,pnc auto loan,70
55,0.6905,www.pnc,70
56,0.6904,police camp,70
57,0.6903,ach debit,70
58,0.6881,pnc bank hours,70
59,0.688,pnc personal,70
60,0.6879,pnc home,70
61,0.6872,pnc checking,70
62,0.6867,mellot,70
63,0.6865,quaker chemical,70
64,0.6857,shane henderson,70
65,0.6855,pnc bank address,70
66,0.6853,pnc bank credit card,70
67,0.6853,pnc bank mortgage,70
68,0.6852,pnc personal banking,70
69,0.6839,pnc account,70
70,0.6833,pnc on,70
71,0.6829,pletcher,70
72,0.6826,pnc bank,70
73,0.6822,big bees,70
74,0.682,pretzel calories,70
75,0.6806,reptile shows,70
76,0.68,pnc customer service number,70
77,0.6796,cook sauerkraut,70
78,0.6785,bensinger,70
79,0.6782,how to cook sauerkraut,70
80,0.6775,auntie anne,70
81,0.6775,pmc bank,70
82,0.6774,cabbage and potatoes,70
83,0.6772,trakk,70
84,0.677,the fish that saved pittsburgh,70
85,0.6769,soundstage direct,70
86,0.6765,doug church,70
87,0.6762,pnc home equity,70
88,0.6754,ctfu stand for,70
89,0.6753,buggy rides,70
90,0.6749,na meeting locator,70
91,0.6748,gettysburg vacation,70
92,0.6738,pnc bank locations,70
93,0.6738,pnc online,70
94,0.6735,howard mudd,70
95,0.6733,withdraw,70
96,0.6733,pretzel nutrition,70
97,0.6733,pnc.com/points,70
98,0.6726,ugg australia coupon code,70
99,0.6718,pnc login,70
0,,,71
1,,,71
2,,,71
3,,,71
4,,,71
5,,,71
6,,,71
7,,,71
8,,,71
9,,,71
10,,,71
11,,,71
12,,,71
13,,,71
14,,,71
15,,,71
16,,,71
17,,,71
18,,,71
19,,,71
20,,,71
21,,,71
22,,,71
23,,,71
24,,,71
25,,,71
26,,,71
27,,,71
28,,,71
29,,,71
30,,,71
31,,,71
32,,,71
33,,,71
34,,,71
35,,,71
36,,,71
37,,,71
38,,,71
39,,,71
40,,,71
41,,,71
42,,,71
43,,,71
44,,,71
45,,,71
46,,,71
47,,,71
48,,,71
49,,,71
50,,,71
51,,,71
52,,,71
53,,,71
54,,,71
55,,,71
56,,,71
57,,,71
58,,,71
59,,,71
60,,,71
61,,,71
62,,,71
63,,,71
64,,,71
65,,,71
66,,,71
67,,,71
68,,,71
69,,,71
70,,,71
71,,,71
72,,,71
73,,,71
74,,,71
75,,,71
76,,,71
77,,,71
78,,,71
79,,,71
80,,,71
81,,,71
82,,,71
83,,,71
84,,,71
85,,,71
86,,,71
87,,,71
88,,,71
89,,,71
90,,,71
91,,,71
92,,,71
93,,,71
94,,,71
95,,,71
96,,,71
97,,,71
98,,,71
99,,,71
0,0.673,sir speedy printing,72
1,0.6656,meta.ua,72
2,0.6632,post.,72
3,0.6582,facp,72
4,0.6559,trip to ny,72
5,0.6556,newport news clothes,72
6,0.6549,hotels near dc,72
7,0.6526,rookie of the week,72
8,0.651,"busch gardens, va",72
9,0.6504,lacrosse championship 2010,72
10,0.6436,george washington university athletics,72
11,0.6416,washington dc attractions,72
12,0.6411,ncaa lacrosse bracket,72
13,0.6395,computer consultants,72
14,0.6389,arlington va hotels,72
15,0.6382,williamsburg va attractions,72
16,0.6377,dc train station,72
17,0.6373,maximum social security,72
18,0.6369,edsell,72
19,0.6359,resorts east coast,72
20,0.6358,hotels in washington dc,72
21,0.6357,academic program,72
22,0.6356,train tickets to new york,72
23,0.635,matt danowski,72
24,0.6347,cheap hotels in washington,72
25,0.634,masters certificate,72
26,0.6336,hoyasaxa,72
27,0.633,cheap hotels in washington dc,72
28,0.6323,osteoarthritis of knee,72
29,0.6315,nailtiques,72
30,0.6305,quaranta,72
31,0.6305,chinese hope,72
32,0.6302,employment lawyers,72
33,0.6297,the visit,72
34,0.629,ncaa lacrosse tournament 2012,72
35,0.6289,rite aid distribution,72
36,0.6285,dc attractions,72
37,0.627,retiree health benefits,72
38,0.6266,civil war christmas,72
39,0.6255,hughie,72
40,0.6247,smart objectives,72
41,0.6235,washington dc for kids,72
42,0.6235,top 205 lacrosse,72
43,0.6232,hunan style,72
44,0.6225,public real estate,72
45,0.6218,home visions,72
46,0.6215,brood ii,72
47,0.6208,discount train tickets,72
48,0.6208,woodmark cabinets,72
49,0.6205,washington d.c. hotels,72
50,0.62,collectors showcase,72
51,0.6197,david mccormick,72
52,0.6192,the warner,72
53,0.6189,giant panda cam,72
54,0.6186,crimson foamposite,72
55,0.6183,hotels in arlington va,72
56,0.6183,tayvon,72
57,0.6173,village realty obx,72
58,0.6165,michaels printable coupons,72
59,0.6164,armed security jobs,72
60,0.6163,foretold,72
61,0.6163,williamsport barber,72
62,0.6161,carteret mortgage,72
63,0.6158,blitzer,72
64,0.6153,dr. levin,72
65,0.6152,alexandria va hotels,72
66,0.6151,michael fox,72
67,0.6149,cheap foamposites,72
68,0.6145,us inspect,72
69,0.6144,princess street,72
70,0.6141,dc hotels,72
71,0.6141,95 traffic,72
72,0.6138,hotels in washington,72
73,0.6133,bravo bravo,72
74,0.6133,foamposite release date,72
75,0.6125,foamposite for sale,72
76,0.6123,nike air bakin,72
77,0.6119,ny flight club,72
78,0.6115,post articles,72
79,0.6114,pink foamposite,72
80,0.611,amtrak promotion code,72
81,0.6109,d.c. hotels,72
82,0.6108,harry and david coupon,72
83,0.6106,hiphopgame.com,72
84,0.6105,coteaux du languedoc,72
85,0.6102,norwood road,72
86,0.6101,h2o international,72
87,0.6099,nbc health,72
88,0.6097,royal clipper,72
89,0.6095,virginia tech victims,72
90,0.6094,washington marriott at metro center,72
91,0.6085,university of virginia lacrosse,72
92,0.6082,wyndham kingsgate,72
93,0.6082,atrium resort,72
94,0.6081,fbi police,72
95,0.608,vion,72
96,0.6077,adoption events,72
97,0.6077,townhouses,72
98,0.6076,trips to atlantic city,72
99,0.6075,jtv coupon,72
0,0.6119,french bulldogs,73
1,0.6099,kill switch,73
2,0.6075,4gifs,73
3,0.6062,my 64,73
4,0.6052,space layouts,73
5,0.6039,my i,73
6,,,73
7,,,73
8,,,73
9,,,73
10,,,73
11,,,73
12,,,73
13,,,73
14,,,73
15,,,73
16,,,73
17,,,73
18,,,73
19,,,73
20,,,73
21,,,73
22,,,73
23,,,73
24,,,73
25,,,73
26,,,73
27,,,73
28,,,73
29,,,73
30,,,73
31,,,73
32,,,73
33,,,73
34,,,73
35,,,73
36,,,73
37,,,73
38,,,73
39,,,73
40,,,73
41,,,73
42,,,73
43,,,73
44,,,73
45,,,73
46,,,73
47,,,73
48,,,73
49,,,73
50,,,73
51,,,73
52,,,73
53,,,73
54,,,73
55,,,73
56,,,73
57,,,73
58,,,73
59,,,73
60,,,73
61,,,73
62,,,73
63,,,73
64,,,73
65,,,73
66,,,73
67,,,73
68,,,73
69,,,73
70,,,73
71,,,73
72,,,73
73,,,73
74,,,73
75,,,73
76,,,73
77,,,73
78,,,73
79,,,73
80,,,73
81,,,73
82,,,73
83,,,73
84,,,73
85,,,73
86,,,73
87,,,73
88,,,73
89,,,73
90,,,73
91,,,73
92,,,73
93,,,73
94,,,73
95,,,73
96,,,73
97,,,73
98,,,73
99,,,73
0,0.7556,wheat tortillas,74
1,0.7495,plum crazy lower,74
2,0.7465,how to replace fuel filter,74
3,0.7447,flour tortillas,74
4,0.7416,mitsubishi montero,74
5,0.7414,1953 chevy truck,74
6,0.7399,toyota cruiser,74
7,0.737,green bell pepper,74
8,0.7365,1957 chevy truck,74
9,0.7359,how to replace fuel pump,74
10,0.7356,55 chevy truck,74
11,0.7354,heeler puppy,74
12,0.7353,din stereo,74
13,0.7346,how to make flour,74
14,0.7338,build a dog house,74
15,0.7289,pinto bean,74
16,0.7284,how to cook pinto beans,74
17,0.728,how to build a dog house,74
18,0.7271,65 mustang,74
19,0.7262,pinto bean recipes,74
20,0.7253,concrete acid stain,74
21,0.725,hitch lock,74
22,0.7231,waterless cookware,74
23,0.7226,dry pinto beans,74
24,0.7218,popping your knuckles,74
25,0.7209,make fajitas,74
26,0.7206,1951 chevy truck,74
27,0.7205,69 chevy truck,74
28,0.7202,homemade flour tortillas,74
29,0.7201,homemade tamales,74
30,0.719,pinto beans,74
31,0.7185,mexican salsa,74
32,0.7178,metal sheets,74
33,0.7177,modern home,74
34,0.7176,double din stereo,74
35,0.717,corn dog batter,74
36,0.7168,corn dog,74
37,0.7168,66 mustang,74
38,0.716,concrete acid,74
39,0.7159,cook pinto beans,74
40,0.7154,yard ideas,74
41,0.7149,potty training dogs,74
42,0.7145,mighty wallet,74
43,0.7141,1964 chevy truck,74
44,0.7139,too much progesterone,74
45,0.7133,replace fuel filter,74
46,0.7131,build a dog,74
47,0.7126,mitsubishi montero sport,74
48,0.7126,mexican donkey show,74
49,0.7124,mexico beaches,74
50,0.7117,mexican salsa recipe,74
51,0.7115,springfield xd 40,74
52,0.7114,xdm .40,74
53,0.7109,1952 chevy truck,74
54,0.7095,truck camper shell,74
55,0.7089,flour tortilla,74
56,0.7082,2001 toyota sequoia,74
57,0.7079,popping knuckles,74
58,0.7077,tortillas,74
59,0.7077,1969 chevy truck,74
60,0.7077,how to saute mushrooms,74
61,0.707,cowboys vs aliens,74
62,0.7066,heeler,74
63,0.7063,puppy shots,74
64,0.7061,1965 chevy truck,74
65,0.7059,replace fuel pump,74
66,0.7055,fuel pump location,74
67,0.7053,xd 40,74
68,0.7051,classic ford truck,74
69,0.7049,truck camper shells,74
70,0.7048,enchiladas recipe,74
71,0.7042,homemade flour,74
72,0.7039,tamale casserole,74
73,0.7036,del ton,74
74,0.7034,bake corn,74
75,0.7026,289 engine,74
76,0.7024,rebuild engine,74
77,0.7023,chop top,74
78,0.7022,57 chevy truck,74
79,0.7021,titanium wedding rings,74
80,0.7021,halloween carnival,74
81,0.702,marty robbins el paso,74
82,0.7018,air bag kits,74
83,0.7018,stuffed bell peppers recipe,74
84,0.7013,ls1 crate,74
85,0.7009,cowboys and,74
86,0.7009,tutu tutorial,74
87,0.7009,upholstery shops,74
88,0.7008,how to play bunco,74
89,0.7007,texas vital records,74
90,0.6998,67 mustang,74
91,0.6998,how to make flour tortillas,74
92,0.6996,swimming pool,74
93,0.6992,brats games,74
94,0.699,western dance,74
95,0.699,chevrolet engines,74
96,0.6988,bell peppers recipe,74
97,0.6987,acid stain,74
98,0.6985,65 chevy truck,74
99,0.6985,1968 chevy truck,74
0,0.6728,sands resort,75
1,0.6726,seawatch,75
2,0.6525,friendly rentals,75
3,0.6432,under the boardwalk,75
4,0.6373,beach wheelchair,75
5,0.6369,pet friendly rentals,75
6,0.6368,broil,75
7,0.6355,beach rental,75
8,0.6347,beach bed,75
9,0.6334,ghost crab,75
10,0.6297,ghost crabs,75
11,0.6275,aluminum railing,75
12,0.6273,carolina rentals,75
13,0.6271,sea winds,75
14,0.6253,closetmaid,75
15,0.623,beach real estate,75
16,0.6229,plantation resort,75
17,0.6226,brazilian cherry,75
18,0.6193,seaside realty,75
19,0.618,fishing rigs,75
20,0.6169,vacations rentals,75
21,0.6164,beach accommodations,75
22,0.6123,mooring buoy,75
23,0.6101,beach rules,75
24,0.6099,crock pot mac and cheese,75
25,0.6081,ocean front,75
26,0.6079,what is a watershed,75
27,0.6062,surf fishing rigs,75
28,0.6061,beach weather,75
29,0.606,oceanfront homes,75
30,0.6057,dogs on beach,75
31,0.6055,ruby tuesday menu prices,75
32,0.6046,breyers ice cream,75
33,0.6039,beach baseball,75
34,0.6031,purolator oil filter,75
35,0.6028,sea watch,75
36,0.6018,plantation rentals,75
37,0.6011,friendly rental,75
38,,,75
39,,,75
40,,,75
41,,,75
42,,,75
43,,,75
44,,,75
45,,,75
46,,,75
47,,,75
48,,,75
49,,,75
50,,,75
51,,,75
52,,,75
53,,,75
54,,,75
55,,,75
56,,,75
57,,,75
58,,,75
59,,,75
60,,,75
61,,,75
62,,,75
63,,,75
64,,,75
65,,,75
66,,,75
67,,,75
68,,,75
69,,,75
70,,,75
71,,,75
72,,,75
73,,,75
74,,,75
75,,,75
76,,,75
77,,,75
78,,,75
79,,,75
80,,,75
81,,,75
82,,,75
83,,,75
84,,,75
85,,,75
86,,,75
87,,,75
88,,,75
89,,,75
90,,,75
91,,,75
92,,,75
93,,,75
94,,,75
95,,,75
96,,,75
97,,,75
98,,,75
99,,,75
0,0.7219,stop the rain,76
1,0.7167,thus far,76
2,0.7112,healing lyrics,76
3,0.7088,florist,76
4,0.7059,cecil rhodes,76
5,0.7048,sweetest thing lyrics,76
6,0.7038,complicated,76
7,0.7035,november 26,76
8,0.7032,beloved toni morrison,76
9,0.7014,kenmore dryer belt,76
10,0.7004,youths,76
11,0.6995,spinach wrap,76
12,0.699,to be free,76
13,0.698,office of student affairs,76
14,0.6969,beloved toni,76
15,0.6958,therapy lyrics,76
16,0.6945,jack mccoy,76
17,0.6937,royal wedding live,76
18,0.6929,alumnus,76
19,0.692,november 24,76
20,0.691,toni morrison,76
21,0.691,bikini line,76
22,0.6896,the worse,76
23,0.6896,pre-medical,76
24,0.6896,confectioner,76
25,0.6895,mall shopping,76
26,0.6889,see i,76
27,0.6878,new deep,76
28,0.6878,ball earrings,76
29,0.6872,stay with you,76
30,0.6862,february 12,76
31,0.686,hampton inn times square north,76
32,0.6854,mcdonalds apple pie,76
33,0.6853,algal bloom,76
34,0.6853,psychiatric patients,76
35,0.6852,admissions office,76
36,0.6851,american breast cancer,76
37,0.6849,so amazing lyrics,76
38,0.6847,want love,76
39,0.682,february 27,76
40,0.6816,november 6,76
41,0.6812,irritation,76
42,0.681,tick medication,76
43,0.6806,in the water lyrics,76
44,0.6801,do me lyrics,76
45,0.6801,closer,76
46,0.6795,kiss my,76
47,0.6793,hampton inn times square,76
48,0.6793,that way,76
49,0.6781,acknowledgement letter,76
50,0.678,it hurts so bad,76
51,0.6777,2500 words,76
52,0.6771,let me show you,76
53,0.6771,i rise lyrics,76
54,0.6765,my mind,76
55,0.6762,the real thing,76
56,0.6761,exchange number,76
57,0.6761,claudette,76
58,0.676,eyes on the prize,76
59,0.676,i understand,76
60,0.6756,hampton inn new york,76
61,0.6754,airs,76
62,0.6751,november 25,76
63,0.6748,god bless the child,76
64,0.6747,samuel,76
65,0.674,miss one,76
66,0.6738,bates shoes,76
67,0.673,sad songs lyrics,76
68,0.6728,house is not a home,76
69,0.6724,no matter what they say,76
70,0.672,bless the child,76
71,0.6718,office telephone,76
72,0.6717,westell versalink 327w,76
73,0.6709,heart grow fonder,76
74,0.6707,time eastern time,76
75,0.6705,grow fonder,76
76,0.6702,the sweetest thing lyrics,76
77,0.6701,sweet like candy,76
78,0.6701,leeward islands,76
79,0.6701,speechless,76
80,0.6699,hottentot venus,76
81,0.6695,president inauguration,76
82,0.6692,you are the sunshine of my life,76
83,0.6688,tutuola,76
84,0.6688,stuffed fish,76
85,0.6686,otalia,76
86,0.6686,cheap hotels in new york city,76
87,0.6679,absence makes,76
88,0.6678,student summer,76
89,0.6677,be with me,76
90,0.6675,fishscale,76
91,0.6673,makes the heart grow fonder,76
92,0.6671,sentimental mood,76
93,0.6669,jean yves,76
94,0.6669,silver bangle bracelets,76
95,0.6666,silver bangle,76
96,0.6665,no good,76
97,0.6664,pain back,76
98,0.6663,copper gutter,76
99,0.6663,internship programs,76
0,0.6733,cover letter samples,77
1,0.6675,trade history,77
2,0.6504,salt march,77
3,0.643,canada hotel,77
4,0.6379,college science,77
5,0.6375,size m,77
6,0.6331,canada goose,77
7,0.6288,foot corn,77
8,0.6279,ding ding,77
9,0.6266,drood,77
10,0.6257,lucky number slevin,77
11,0.6226,number slevin,77
12,0.621,5ht,77
13,0.6208,weather in february,77
14,0.6152,railing systems,77
15,0.614,kegworks,77
16,0.6099,yips,77
17,0.6091,elkay sinks,77
18,0.6084,travel to canada,77
19,0.6079,shoot digital,77
20,0.6076,baked goods,77
21,0.6075,drinking age in canada,77
22,0.6072,overdue,77
23,0.6071,folding door,77
24,0.6063,eldred,77
25,0.6058,ceiling light fixture,77
26,0.6057,learning network,77
27,0.6054,go to canada,77
28,0.6048,enter canada,77
29,0.6031,skating olympics,77
30,0.601,baby carrot,77
31,0.6007,in toyland,77
32,,,77
33,,,77
34,,,77
35,,,77
36,,,77
37,,,77
38,,,77
39,,,77
40,,,77
41,,,77
42,,,77
43,,,77
44,,,77
45,,,77
46,,,77
47,,,77
48,,,77
49,,,77
50,,,77
51,,,77
52,,,77
53,,,77
54,,,77
55,,,77
56,,,77
57,,,77
58,,,77
59,,,77
60,,,77
61,,,77
62,,,77
63,,,77
64,,,77
65,,,77
66,,,77
67,,,77
68,,,77
69,,,77
70,,,77
71,,,77
72,,,77
73,,,77
74,,,77
75,,,77
76,,,77
77,,,77
78,,,77
79,,,77
80,,,77
81,,,77
82,,,77
83,,,77
84,,,77
85,,,77
86,,,77
87,,,77
88,,,77
89,,,77
90,,,77
91,,,77
92,,,77
93,,,77
94,,,77
95,,,77
96,,,77
97,,,77
98,,,77
99,,,77
0,0.7348,speed card game,78
1,0.7335,speed card,78
2,0.7302,strawberry lemonade,78
3,0.704,pro max,78
4,0.7015,play speed,78
5,0.6865,play bunco,78
6,0.6856,white chocolate mocha,78
7,0.6807,how to play bunco,78
8,0.6756,taco bell calories,78
9,0.6682,top sirloin steak,78
10,0.6657,how to play speed,78
11,0.6592,chocolate mocha,78
12,0.659,heavy whipping cream,78
13,0.6582,titan 2,78
14,0.656,monthly income,78
15,0.6533,apartment manager,78
16,0.6522,1022,78
17,0.651,chicken fettuccine alfredo,78
18,0.6483,projector screen,78
19,0.6476,mt baker vapor,78
20,0.6475,sgh-i917,78
21,0.6472,houseboats for rent,78
22,0.6448,jim caviezel,78
23,0.6446,starbucks white chocolate,78
24,0.6441,diamond audio,78
25,0.643,caviezel,78
26,0.643,ziti pasta,78
27,0.6422,home remedies for bladder infection,78
28,0.6417,order pizza,78
29,0.6417,chicken fettuccine,78
30,0.641,relationship books,78
31,0.641,bomb.com,78
32,0.6395,medium rare steak,78
33,0.6393,2615,78
34,0.6393,all cities,78
35,0.6389,cashiers check,78
36,0.6383,trip to hawaii,78
37,0.638,jadon,78
38,0.636,target swimwear,78
39,0.6356,to check out,78
40,0.6355,work hours,78
41,0.6353,patriarchs,78
42,0.6352,david bazan,78
43,0.6348,how to cook a steak,78
44,0.6344,tutu skirt,78
45,0.6338,samsung windows,78
46,0.6337,short songs,78
47,0.6328,redbox return time,78
48,0.6324,pioneer premier,78
49,0.6315,redbox return,78
50,0.6312,connecticut shooting,78
51,0.631,billet specialties,78
52,0.6295,starbucks mocha,78
53,0.6294,vintage swimwear,78
54,0.6291,bladder infection,78
55,0.6284,tree flocking,78
56,0.6283,steak temperature,78
57,0.6278,mexican store,78
58,0.6277,high school counselor,78
59,0.6276,windows 7 phone,78
60,0.6273,penne pasta recipes,78
61,0.6263,2219,78
62,0.6243,ob doctor,78
63,0.6242,plaza pharmacy,78
64,0.6238,vernonware,78
65,0.6238,mole removal,78
66,0.6237,lee peterson,78
67,0.6229,6x9 speaker,78
68,0.6222,pioneer deh,78
69,0.6219,logos bible,78
70,0.6217,phone lock,78
71,0.6214,card game speed,78
72,0.6208,green bell pepper,78
73,0.6208,seven up,78
74,0.6207,7 up,78
75,0.6207,flower balls,78
76,0.6206,run shoes,78
77,0.6205,g.i.,78
78,0.6204,check ups,78
79,0.6204,pregnancy photos,78
80,0.6201,4219,78
81,0.6201,3125,78
82,0.6197,speaker wires,78
83,0.6193,mocha recipe,78
84,0.6193,ar level,78
85,0.6192,wax warmer,78
86,0.6192,pastor mark,78
87,0.6187,when to go to hospital,78
88,0.6186,frappuccino recipe,78
89,0.6182,dr dale,78
90,0.6178,ikr,78
91,0.6177,299 days,78
92,0.6177,love and respect book,78
93,0.6174,pico de gallo recipe,78
94,0.6172,treat bladder infection,78
95,0.6171,how to install door,78
96,0.6169,bunco,78
97,0.6169,360 wifi,78
98,0.6165,how to potty train a dog,78
99,0.6161,too legit to quit,78
0,0.6233,oc spray,79
1,,,79
2,,,79
3,,,79
4,,,79
5,,,79
6,,,79
7,,,79
8,,,79
9,,,79
10,,,79
11,,,79
12,,,79
13,,,79
14,,,79
15,,,79
16,,,79
17,,,79
18,,,79
19,,,79
20,,,79
21,,,79
22,,,79
23,,,79
24,,,79
25,,,79
26,,,79
27,,,79
28,,,79
29,,,79
30,,,79
31,,,79
32,,,79
33,,,79
34,,,79
35,,,79
36,,,79
37,,,79
38,,,79
39,,,79
40,,,79
41,,,79
42,,,79
43,,,79
44,,,79
45,,,79
46,,,79
47,,,79
48,,,79
49,,,79
50,,,79
51,,,79
52,,,79
53,,,79
54,,,79
55,,,79
56,,,79
57,,,79
58,,,79
59,,,79
60,,,79
61,,,79
62,,,79
63,,,79
64,,,79
65,,,79
66,,,79
67,,,79
68,,,79
69,,,79
70,,,79
71,,,79
72,,,79
73,,,79
74,,,79
75,,,79
76,,,79
77,,,79
78,,,79
79,,,79
80,,,79
81,,,79
82,,,79
83,,,79
84,,,79
85,,,79
86,,,79
87,,,79
88,,,79
89,,,79
90,,,79
91,,,79
92,,,79
93,,,79
94,,,79
95,,,79
96,,,79
97,,,79
98,,,79
99,,,79
0,0.647,scoots,80
1,0.6439,buckeye nut,80
2,0.6405,computer rankings,80
3,0.6326,top gun supply,80
4,0.6292,roy g,80
5,0.6282,ohio state band,80
6,0.6266,green football,80
7,0.6249,sherwin-williams,80
8,0.6221,herbstreit,80
9,0.6216,mark may,80
10,0.6215,ohio state coach,80
11,0.6204,cincinnati bengals roster,80
12,0.6186,wright,80
13,0.6164,bell home,80
14,0.6151,moo moo,80
15,0.6143,cemetery road,80
16,0.6128,roy g biv,80
17,0.6118,ohio state football record,80
18,0.6116,ohio state football coach,80
19,0.6109,lones,80
20,0.6105,jordan hicks,80
21,0.6098,ohio state helmet,80
22,0.6096,kirk herbstreit,80
23,0.6088,bowling green football schedule,80
24,0.6077,football computer rankings,80
25,0.607,welding engineer,80
26,0.6068,the horseshoe,80
27,0.6062,ohio state bowl,80
28,0.6057,nexeo solutions,80
29,0.6056,inn town,80
30,0.6047,ohio state vs michigan state,80
31,0.6044,southwest hospital,80
32,0.6044,munchie legaux,80
33,0.6036,one born every,80
34,0.6032,lemon berry,80
35,0.603,ohio state michigan state,80
36,0.6016,urban meyer,80
37,0.6013,one born every minute,80
38,0.6012,land big fish,80
39,0.6009,applied industrial technologies,80
40,0.6007,song long,80
41,0.6003,who won ohio,80
42,0.6002,roosters,80
43,,,80
44,,,80
45,,,80
46,,,80
47,,,80
48,,,80
49,,,80
50,,,80
51,,,80
52,,,80
53,,,80
54,,,80
55,,,80
56,,,80
57,,,80
58,,,80
59,,,80
60,,,80
61,,,80
62,,,80
63,,,80
64,,,80
65,,,80
66,,,80
67,,,80
68,,,80
69,,,80
70,,,80
71,,,80
72,,,80
73,,,80
74,,,80
75,,,80
76,,,80
77,,,80
78,,,80
79,,,80
80,,,80
81,,,80
82,,,80
83,,,80
84,,,80
85,,,80
86,,,80
87,,,80
88,,,80
89,,,80
90,,,80
91,,,80
92,,,80
93,,,80
94,,,80
95,,,80
96,,,80
97,,,80
98,,,80
99,,,80
0,0.6376,artichokes,81
1,0.6343,paving stones,81
2,0.6198,kleinfelder,81
3,0.6197,sole recipe,81
4,0.6186,ordon,81
5,0.6057,yogurt machine,81
6,0.6024,bookkeeper,81
7,0.6011,astro turf,81
8,,,81
9,,,81
10,,,81
11,,,81
12,,,81
13,,,81
14,,,81
15,,,81
16,,,81
17,,,81
18,,,81
19,,,81
20,,,81
21,,,81
22,,,81
23,,,81
24,,,81
25,,,81
26,,,81
27,,,81
28,,,81
29,,,81
30,,,81
31,,,81
32,,,81
33,,,81
34,,,81
35,,,81
36,,,81
37,,,81
38,,,81
39,,,81
40,,,81
41,,,81
42,,,81
43,,,81
44,,,81
45,,,81
46,,,81
47,,,81
48,,,81
49,,,81
50,,,81
51,,,81
52,,,81
53,,,81
54,,,81
55,,,81
56,,,81
57,,,81
58,,,81
59,,,81
60,,,81
61,,,81
62,,,81
63,,,81
64,,,81
65,,,81
66,,,81
67,,,81
68,,,81
69,,,81
70,,,81
71,,,81
72,,,81
73,,,81
74,,,81
75,,,81
76,,,81
77,,,81
78,,,81
79,,,81
80,,,81
81,,,81
82,,,81
83,,,81
84,,,81
85,,,81
86,,,81
87,,,81
88,,,81
89,,,81
90,,,81
91,,,81
92,,,81
93,,,81
94,,,81
95,,,81
96,,,81
97,,,81
98,,,81
99,,,81
0,0.7373,pc sales,82
1,0.7118,how long do hard boiled eggs last,82
2,0.7088,hard boiled eggs last,82
3,0.6988,constipating,82
4,0.698,best pulled pork,82
5,0.6799,ice cube tray,82
6,0.6775,mad mad mad world,82
7,0.6773,pulled pork recipe,82
8,0.6759,corned beef and cabbage in crock pot,82
9,0.6704,xmas lights,82
10,0.6696,andre rieu,82
11,0.6695,perfect hard boiled egg,82
12,0.6689,series 3,82
13,0.6658,chocolate cups,82
14,0.6654,may 27th,82
15,0.6634,popeil,82
16,0.662,the magic bullet,82
17,0.6617,deks,82
18,0.6598,rieu,82
19,0.6582,roasted corned beef,82
20,0.6569,minestrone,82
21,0.6556,stark raving,82
22,0.6552,kitchenaid toaster,82
23,0.6537,snow traction,82
24,0.6534,kyle dunnigan,82
25,0.6533,pulled pork slow cooker,82
26,0.6526,your the best around,82
27,0.6523,costumers,82
28,0.6515,portable basketball hoop,82
29,0.6515,minestrone soup,82
30,0.6512,leviton,82
31,0.6507,summer bbq,82
32,0.6506,par30,82
33,0.65,hard boiled egg,82
34,0.6497,off!,82
35,0.6488,greg proops,82
36,0.6475,franz,82
37,0.6467,cat grooming,82
38,0.6458,75w,82
39,0.6455,maraschino cherries,82
40,0.6421,fueled,82
41,0.6412,beef temperature,82
42,0.6387,kardon,82
43,0.6355,michael flatley,82
44,0.6347,english slang,82
45,0.6327,corned beef recipe,82
46,0.6321,pulled pork,82
47,0.6313,harman kardon,82
48,0.6313,cook hard boiled eggs,82
49,0.6309,proops,82
50,0.6308,hour clock,82
51,0.6304,september 7th,82
52,0.6303,mad mad mad,82
53,0.6303,corn beef and cabbage slow cooker,82
54,0.6302,maraschino,82
55,0.6302,nancy sinatra,82
56,0.6297,silver lining,82
57,0.6297,pork slow cooker,82
58,0.6294,ron popeil,82
59,0.6289,basketball hoops for sale,82
60,0.6288,fake leather,82
61,0.6272,non stick pans,82
62,0.6271,when are the oscars,82
63,0.6269,bilbao spain,82
64,0.6266,the best around,82
65,0.6257,om nom,82
66,0.625,tek,82
67,0.6249,march 19th,82
68,0.6237,bearpaw slippers,82
69,0.6236,holiday drinks,82
70,0.6234,punx,82
71,0.6231,tank man,82
72,0.623,licorice,82
73,0.623,steam valve,82
74,0.6225,petula clark,82
75,0.6221,transfor,82
76,0.6214,corned beef in oven,82
77,0.6212,1.618,82
78,0.6194,metal polishing,82
79,0.6193,august 25th,82
80,0.6187,empire strikes back,82
81,0.6185,wine labels,82
82,0.6185,stereo speaker,82
83,0.6182,pasta roller,82
84,0.6172,gherkin,82
85,0.6154,awkward.,82
86,0.6154,jon benjamin,82
87,0.6146,corned beef in a crock pot,82
88,0.6143,american dream,82
89,0.6133,best cookie recipes,82
90,0.6127,wine label,82
91,0.6124,euro style,82
92,0.6121,how to cook hard boiled eggs,82
93,0.6119,half an hour,82
94,0.6118,wtf podcast,82
95,0.6118,kitchenaid pasta,82
96,0.6117,empire strikes,82
97,0.6115,apple strudel,82
98,0.6113,xlm,82
99,0.6111,carlson fish oil,82
0,0.6188,petrel,83
1,0.6185,acre equals,83
2,0.6143,form 1040-es,83
3,0.6031,investing in gold,83
4,0.6009,fcd,83
5,0.6009,pose running,83
6,,,83
7,,,83
8,,,83
9,,,83
10,,,83
11,,,83
12,,,83
13,,,83
14,,,83
15,,,83
16,,,83
17,,,83
18,,,83
19,,,83
20,,,83
21,,,83
22,,,83
23,,,83
24,,,83
25,,,83
26,,,83
27,,,83
28,,,83
29,,,83
30,,,83
31,,,83
32,,,83
33,,,83
34,,,83
35,,,83
36,,,83
37,,,83
38,,,83
39,,,83
40,,,83
41,,,83
42,,,83
43,,,83
44,,,83
45,,,83
46,,,83
47,,,83
48,,,83
49,,,83
50,,,83
51,,,83
52,,,83
53,,,83
54,,,83
55,,,83
56,,,83
57,,,83
58,,,83
59,,,83
60,,,83
61,,,83
62,,,83
63,,,83
64,,,83
65,,,83
66,,,83
67,,,83
68,,,83
69,,,83
70,,,83
71,,,83
72,,,83
73,,,83
74,,,83
75,,,83
76,,,83
77,,,83
78,,,83
79,,,83
80,,,83
81,,,83
82,,,83
83,,,83
84,,,83
85,,,83
86,,,83
87,,,83
88,,,83
89,,,83
90,,,83
91,,,83
92,,,83
93,,,83
94,,,83
95,,,83
96,,,83
97,,,83
98,,,83
99,,,83
0,0.6637,restylers choice,84
1,0.6437,the black keys,84
2,0.6219,paint marker,84
3,0.6035,sd9000,84
4,0.6033,what time is the world supposed to end 2012,84
5,0.6022,chili nutrition facts,84
6,0.6016,haircuts for kids,84
7,,,84
8,,,84
9,,,84
10,,,84
11,,,84
12,,,84
13,,,84
14,,,84
15,,,84
16,,,84
17,,,84
18,,,84
19,,,84
20,,,84
21,,,84
22,,,84
23,,,84
24,,,84
25,,,84
26,,,84
27,,,84
28,,,84
29,,,84
30,,,84
31,,,84
32,,,84
33,,,84
34,,,84
35,,,84
36,,,84
37,,,84
38,,,84
39,,,84
40,,,84
41,,,84
42,,,84
43,,,84
44,,,84
45,,,84
46,,,84
47,,,84
48,,,84
49,,,84
50,,,84
51,,,84
52,,,84
53,,,84
54,,,84
55,,,84
56,,,84
57,,,84
58,,,84
59,,,84
60,,,84
61,,,84
62,,,84
63,,,84
64,,,84
65,,,84
66,,,84
67,,,84
68,,,84
69,,,84
70,,,84
71,,,84
72,,,84
73,,,84
74,,,84
75,,,84
76,,,84
77,,,84
78,,,84
79,,,84
80,,,84
81,,,84
82,,,84
83,,,84
84,,,84
85,,,84
86,,,84
87,,,84
88,,,84
89,,,84
90,,,84
91,,,84
92,,,84
93,,,84
94,,,84
95,,,84
96,,,84
97,,,84
98,,,84
99,,,84
0,0.7741,switching birth control,85
1,0.7667,hershey kisses,85
2,0.7661,i like girls,85
3,0.7609,salute your shorts,85
4,0.7583,variety pack,85
5,0.7489,drylok,85
6,0.7471,king of wishful thinking,85
7,0.7437,how long can you keep,85
8,0.7436,chocolate covered,85
9,0.7415,too soon,85
10,0.7389,heinz ketchup,85
11,0.7376,hershey bars,85
12,0.7364,groundhogs,85
13,0.7364,crayola crayon,85
14,0.7352,period on birth control,85
15,0.7326,general tso,85
16,0.7322,rocky movie,85
17,0.7314,hershey kiss,85
18,0.7282,lights go out,85
19,0.7279,lump,85
20,0.7276,blood on toilet paper,85
21,0.7262,uncle jesse,85
22,0.7262,microwave cart,85
23,0.7261,personal creations,85
24,0.7258,cheap flights to orlando,85
25,0.7257,jesse camp,85
26,0.7249,isotoner,85
27,0.7234,pizza shop,85
28,0.7221,extra strength tylenol,85
29,0.7214,online coupon codes,85
30,0.721,retail me,85
31,0.7209,abby lee dance company,85
32,0.7209,spruce hill,85
33,0.7207,flights to orlando,85
34,0.7206,stephanie tanner,85
35,0.7188,girls daily,85
36,0.7186,abby lee dance,85
37,0.718,french vanilla,85
38,0.718,groundhog,85
39,0.7171,buffalo chicken,85
40,0.7167,dj tanner,85
41,0.7167,pennsylvania tourism,85
42,0.7165,chance of pregnancy,85
43,0.7164,gosselin,85
44,0.7148,topps,85
45,0.7145,kitchen wall,85
46,0.7145,aquadoodle,85
47,0.7144,legends of the hidden,85
48,0.714,capital of pennsylvania,85
49,0.7125,legends of the hidden temple,85
50,0.7124,bridal party,85
51,0.7119,writing a check,85
52,0.7108,tiredness,85
53,0.7108,blogrings,85
54,0.7103,best ab exercises,85
55,0.7102,philly cream,85
56,0.7095,punxsutawney phil,85
57,0.7093,catch a mouse,85
58,0.7091,hate my job,85
59,0.709,i like girls daily,85
60,0.7087,tv theme,85
61,0.7087,king kong bundy,85
62,0.7086,bridal party gifts,85
63,0.7083,kitchen set,85
64,0.7081,grounded for life,85
65,0.7079,one tree hill spoilers,85
66,0.7077,elliot stabler,85
67,0.7073,worst sports,85
68,0.7073,the hidden temple,85
69,0.7067,the amish,85
70,0.7067,half up,85
71,0.7066,new tonight,85
72,0.7064,wallcoverings,85
73,0.7063,mary beth,85
74,0.7058,hidden temple,85
75,0.7053,house theme song,85
76,0.7051,i hate my job,85
77,0.7047,upsetting,85
78,0.7044,doink,85
79,0.704,paige hyland,85
80,0.7038,crayola crayon maker,85
81,0.7037,leading scorers,85
82,0.7034,philly cream cheese,85
83,0.7034,mcgillicutty,85
84,0.7032,rocky iv,85
85,0.7031,up stairs,85
86,0.7029,xanga quote,85
87,0.7023,the ladies,85
88,0.7022,thong song,85
89,0.7021,wing night,85
90,0.7021,how to get rid of mice,85
91,0.7018,the tank,85
92,0.7016,house theme,85
93,0.7016,brakes and rotors,85
94,0.7013,buffalo chicken dip recipe,85
95,0.7008,band set,85
96,0.7007,lebanon levi,85
97,0.7003,vacation packing,85
98,0.7,dps nutrition,85
99,0.6999,totes,85
0,0.7184,enhanced recovery,86
1,0.7088,ant bite,86
2,0.7074,historic downtown,86
3,0.7072,license tag renewal,86
4,0.7059,grass types,86
5,0.7019,pet boarding,86
6,0.697,coral snakes,86
7,0.6962,coral snake,86
8,0.6945,go credit,86
9,0.6906,ant bites,86
10,0.6876,2002 ford expedition,86
11,0.6874,ant bite treatment,86
12,0.6871,bubba keg,86
13,0.6871,hotels near downtown,86
14,0.686,go credit card,86
15,0.684,rooms to go credit,86
16,0.6807,foreclosure homes for sale,86
17,0.6805,rooms to go,86
18,0.6799,roomstogo.com,86
19,0.6787,rooms to go credit card,86
20,0.6783,go kids,86
21,0.6779,www.roomstogo.com,86
22,0.6779,daily inspirational,86
23,0.6777,types of grass,86
24,0.6764,llumar,86
25,0.6729,fire ant bite,86
26,0.6725,rooms to,86
27,0.6721,drivers license office,86
28,0.672,commercial water,86
29,0.671,rooms 2 go,86
30,0.6696,rooms to go kids,86
31,0.6689,walgreens weekly ad,86
32,0.6685,to go kids,86
33,0.6679,rooms2go,86
34,0.6678,ussery,86
35,0.6671,pallet of sod,86
36,0.6664,assurant insurance,86
37,0.6662,church service,86
38,0.6657,rooms,86
39,0.665,rooms to go.com,86
40,0.6641,ponytail palm,86
41,0.6632,rooms to go coupons,86
42,0.6628,walgreens weekly,86
43,0.6624,fire ant,86
44,0.6617,room to go,86
45,0.6614,enrollment application,86
46,0.6608,gulf fritillary,86
47,0.6606,blended leather,86
48,0.6606,lime pie recipe,86
49,0.6603,pga tour q school,86
50,0.6597,rooms to go furniture,86
51,0.6586,key lime pie recipe,86
52,0.658,revenue sales,86
53,0.6576,southern music,86
54,0.6562,firehouse subs coupons,86
55,0.6548,any lab,86
56,0.6546,indigo snake,86
57,0.6546,any lab test,86
58,0.6545,mitsubishi raider,86
59,0.6543,uspayserv,86
60,0.6541,2 bedroom 2 bath,86
61,0.6541,citifinancial auto,86
62,0.6528,ant bites treatment,86
63,0.6527,extended stay hotels,86
64,0.6526,northern tools,86
65,0.6525,phat shoes,86
66,0.6521,southern house spider,86
67,0.6515,german roaches,86
68,0.6513,jobs openings,86
69,0.6512,the preserve,86
70,0.6512,scotsman ice machine,86
71,0.6511,mattress for sale,86
72,0.6509,quote for the day,86
73,0.6503,watts golf,86
74,0.6496,fire ants,86
75,0.6495,badcock,86
76,0.6492,first baptist jacksonville,86
77,0.6491,edwin watts golf,86
78,0.6489,bahiagrass,86
79,0.6483,boston butt roast,86
80,0.6482,bible verse of the day,86
81,0.648,muschamp,86
82,0.6477,kids rooms to go,86
83,0.6476,scotsman ice,86
84,0.6473,gheenoe boats,86
85,0.6472,area code 850,86
86,0.6472,paint and body,86
87,0.6471,ac control,86
88,0.6469,badcock furniture,86
89,0.6468,expansion valve,86
90,0.6467,check services,86
91,0.6465,850 area,86
92,0.6463,850 area code,86
93,0.6463,baby phat shoes,86
94,0.6462,edwin watts,86
95,0.6456,oldest city,86
96,0.6454,roomstogokids,86
97,0.6454,repo cars for sale,86
98,0.6448,driver license office,86
99,0.6445,weekly rate hotels,86
0,0.7292,dvp642,87
1,0.7195,cement shingles,87
2,0.7184,nandan nilekani,87
3,0.717,camper peu,87
4,0.7167,2006 mdx,87
5,0.7148,infiniti g37xs,87
6,0.7135,banana re,87
7,0.7094,2010 mdx,87
8,0.709,nordstrom burberry,87
9,0.7079,gaiety,87
10,0.7064,cheryl tweedy,87
11,0.7054,tortorelli,87
12,0.7051,kenzaburo oe,87
13,0.7047,american math competition,87
14,0.7032,tiffany bean,87
15,0.7011,thermos food jar,87
16,0.7004,sanjaya,87
17,0.6991,damien dempsey,87
18,0.6988,mashkov,87
19,0.6987,monthly pass,87
20,0.6972,건축,87
21,0.6968,hans-peter,87
22,0.6951,stenstorp,87
23,0.6944,aslihan,87
24,0.6942,highest cd rate,87
25,0.6925,film story,87
26,0.692,bjorn babysitter,87
27,0.6919,寡,87
28,0.6918,rent vs buy calculator,87
29,0.6917,sean egan,87
30,0.6898,apprentice la,87
31,0.6895,kushnir,87
32,0.6884,carlos kleiber,87
33,0.6884,italian speaking,87
34,0.6882,trumpette,87
35,0.6881,audi service,87
36,0.6869,finding a therapist,87
37,0.6868,low clothing,87
38,0.6866,coat donation,87
39,0.6861,tata institute,87
40,0.6861,独立 宣言,87
41,0.6859,second step program,87
42,0.6859,reza aslan fox,87
43,0.6847,春光,87
44,0.6846,jussieu,87
45,0.6845,restoration hardware bathroom,87
46,0.6844,uniqlo promo code,87
47,0.6841,uffizi tickets,87
48,0.6836,arjlover,87
49,0.6834,ganor,87
50,0.6831,g35 awd,87
51,0.6819,sub zero 550,87
52,0.6817,chinese scholar,87
53,0.6816,五四,87
54,0.6811,pension contribution,87
55,0.6807,chicken tikka,87
56,0.6805,glasnevin,87
57,0.6803,monthly parking,87
58,0.6802,american apartheid,87
59,0.68,arcadia stoppard,87
60,0.68,유학원,87
61,0.6798,lang lang,87
62,0.6796,gs 350 awd,87
63,0.6793,rabbat,87
64,0.6792,洪 晃,87
65,0.6792,capdvhs,87
66,0.6791,malakar,87
67,0.6787,sally shapiro,87
68,0.6787,huji,87
69,0.6786,indian food,87
70,0.6785,civilization mac,87
71,0.6782,wtas,87
72,0.6776,in treatment hbo,87
73,0.6776,uppababy vista stroller,87
74,0.6773,billy joel elton john tour dates,87
75,0.6772,hsm2 lyrics,87
76,0.6772,college de france,87
77,0.6772,kovno,87
78,0.6768,千岛 湖,87
79,0.6767,b-schools,87
80,0.6767,nordstrom girls,87
81,0.6762,bmw x5 4.8,87
82,0.6761,gromov,87
83,0.676,bank bic,87
84,0.6759,11 bus,87
85,0.6758,gap promotion code,87
86,0.6756,cuisinart microwave,87
87,0.6756,tea place,87
88,0.6755,be good johnny weir,87
89,0.6754,zumreed,87
90,0.6753,italian church,87
91,0.6753,magic formula,87
92,0.6752,citibank dividend,87
93,0.6752,the 88 lyrics,87
94,0.6752,feydeau,87
95,0.675,miley cyrus asian,87
96,0.675,letts of london,87
97,0.6749,papyrus.com,87
98,0.6748,la moustache,87
99,0.6746,baby in a bag,87
0,0.764,2000 cadillac,88
1,0.7633,98 cadillac,88
2,0.7544,cadillac deville,88
3,0.7468,enclave reviews,88
4,0.7413,buick enclave reviews,88
5,0.7385,ford dealership,88
6,0.737,gm navigation,88
7,0.7369,2004 cadillac,88
8,0.724,chevrolet dealer,88
9,0.7221,suburban ltz,88
10,0.7216,2000 cadillac deville,88
11,0.7209,2002 cadillac,88
12,0.7198,suburban z71,88
13,0.7195,priority club rewards,88
14,0.7173,club rewards,88
15,0.7137,www.yaho,88
16,0.7127,suites,88
17,0.7115,2005 suburban,88
18,0.7106,2007 chevrolet suburban,88
19,0.7091,1996 cadillac deville,88
20,0.7079,state farm mutual,88
21,0.7058,1996 cadillac,88
22,0.7041,2004 cadillac deville,88
23,0.7039,www.yahoo.comj,88
24,0.7039,buick enclave,88
25,0.7032,2012 buick enclave,88
26,0.7017,yukon denali,88
27,0.701,2005 cadillac,88
28,0.7008,2005 cadillac deville,88
29,0.6997,inn & suites,88
30,0.6993,2007 yukon denali,88
31,0.6984,1995 cadillac deville,88
32,0.6975,www.yahoo.comm,88
33,0.6969,inn and suites,88
34,0.6959,1998 cadillac,88
35,0.6952,cheesy chicken and rice casserole,88
36,0.694,yukon denali for sale,88
37,0.6939,gold hunter,88
38,0.6938,www.yahoo.copm,88
39,0.6936,trucking business,88
40,0.6935,denali for sale,88
41,0.6932,2004 suburban,88
42,0.6932,dry van,88
43,0.6928,movie theaters in,88
44,0.6922,theaters in,88
45,0.692,priority club,88
46,0.6904,2011 buick enclave,88
47,0.6893,www.u,88
48,0.6892,staybridge,88
49,0.6883,browning gold hunter,88
50,0.6882,national sales tax,88
51,0.6882,2010 buick enclave,88
52,0.6875,dealership,88
53,0.6873,buick enclave for sale,88
54,0.687,2001 cadillac,88
55,0.6869,staybridge suites,88
56,0.6867,churches in,88
57,0.6862,rental places,88
58,0.686,weight for women,88
59,0.6858,2008 buick enclave,88
60,0.6857,the small things blog,88
61,0.6857,engine power,88
62,0.6849,interstate highway,88
63,0.6843,2009 buick enclave,88
64,0.6842,2007 suburban,88
65,0.6836,chicken alfredo,88
66,0.6835,owner operators,88
67,0.6831,marriage retreats,88
68,0.683,meals with ground beef,88
69,0.6828,browning gold,88
70,0.6816,comfort suites,88
71,0.6813,belize resorts,88
72,0.6813,2008 acadia,88
73,0.6811,chevrolet car,88
74,0.6801,load boards,88
75,0.68,whirlpool appliances,88
76,0.6787,small things blog,88
77,0.6781,z71 suburban,88
78,0.678,2001 cadillac deville,88
79,0.6778,how to grill,88
80,0.6778,2013 buick enclave,88
81,0.6771,enclave,88
82,0.6768,chevrolet trailblazer,88
83,0.6767,churches,88
84,0.6763,things blog,88
85,0.676,cadillac seville sls,88
86,0.6753,ihg rewards,88
87,0.6752,cost of liposuction,88
88,0.6751,2003 cadillac,88
89,0.675,personal financial statement,88
90,0.6747,radio in,88
91,0.6732,impala,88
92,0.6732,new businesses,88
93,0.673,www.yahoo.conm,88
94,0.6729,j johnson,88
95,0.6718,constipation in infants,88
96,0.6712,95 cadillac,88
97,0.6711,www.yahoo.,88
98,0.6707,yukon denali xl,88
99,0.6704,coaches fired,88
0,0.6728,officer involved shooting,89
1,0.6585,mini for sale,89
2,0.6355,choyero,89
3,0.6307,el choyero,89
4,0.6278,rv for rent,89
5,0.6228,vista homes,89
6,0.6221,princesshouse.com,89
7,0.6211,mobile rv,89
8,0.6202,olive trees,89
9,0.6167,hatch chiles,89
10,0.6153,la quinta hotel,89
11,0.6151,beach mexico,89
12,0.6149,una familia con suerte capitulo,89
13,0.6149,star jasmine,89
14,0.6136,backyard design,89
15,0.6122,smoke shops,89
16,0.6121,xoloitzcuintli,89
17,0.6106,dollars to pesos,89
18,0.6105,zeitgeist movie,89
19,0.6101,quinta hotel,89
20,0.6091,mxn to usd,89
21,0.6091,us post office change of address,89
22,0.6089,mobile rv repair,89
23,0.6087,motel6.com,89
24,0.6086,yuleema,89
25,0.6084,iglesia apostolica,89
26,0.6077,modern houses,89
27,0.6073,travel trailer rentals,89
28,0.6058,jafra,89
29,0.6058,quinceaneras,89
30,0.6054,long term rv parks,89
31,0.6047,1965 lincoln continental,89
32,0.6046,backyard ideas,89
33,0.6041,cabo san lucas vacation,89
34,0.6037,eliminator boats,89
35,0.6034,far from ready,89
36,0.6033,made in mexico,89
37,0.6025,univision novelas,89
38,0.6024,quinceanera dress,89
39,0.6023,filthy rich,89
40,0.6013,ranch rv,89
41,0.6,princes house,89
42,,,89
43,,,89
44,,,89
45,,,89
46,,,89
47,,,89
48,,,89
49,,,89
50,,,89
51,,,89
52,,,89
53,,,89
54,,,89
55,,,89
56,,,89
57,,,89
58,,,89
59,,,89
60,,,89
61,,,89
62,,,89
63,,,89
64,,,89
65,,,89
66,,,89
67,,,89
68,,,89
69,,,89
70,,,89
71,,,89
72,,,89
73,,,89
74,,,89
75,,,89
76,,,89
77,,,89
78,,,89
79,,,89
80,,,89
81,,,89
82,,,89
83,,,89
84,,,89
85,,,89
86,,,89
87,,,89
88,,,89
89,,,89
90,,,89
91,,,89
92,,,89
93,,,89
94,,,89
95,,,89
96,,,89
97,,,89
98,,,89
99,,,89
0,0.7049,western ontario,90
1,0.676,laundry tub,90
2,0.6701,canada ontario,90
3,0.6662,ontario real estate,90
4,0.6655,map of ontario,90
5,0.6619,dirty girl scout,90
6,0.6593,algonquin provincial park,90
7,0.6545,ontario map,90
8,0.6506,muskoka,90
9,0.6496,university of western ontario,90
10,0.6483,ontario restaurants,90
11,0.6478,ontario provincial,90
12,0.6441,ontario ministry,90
13,0.6437,theater schedule,90
14,0.6374,university of guelph,90
15,0.6362,ontario tourism,90
16,0.6359,collingwood,90
17,0.6336,nhl playoff standings,90
18,0.6323,pnc mobile banking,90
19,0.6295,"ontario, canada",90
20,0.6293,algonquin park,90
21,0.6263,mike knuble,90
22,0.6257,hockley valley,90
23,0.6255,olgc,90
24,0.6232,nicklas,90
25,0.6214,ontario parks,90
26,0.6188,oleksy,90
27,0.6186,knuble,90
28,0.6182,ontario canada,90
29,0.6181,via rail,90
30,0.6152,dirty girl scout shot,90
31,0.6126,"gm,",90
32,0.6119,guelph ontario,90
33,0.6113,laundry sink,90
34,0.6113,girl scout shot,90
35,0.611,"on, canada",90
36,0.6099,ontario weather,90
37,0.6095,georgian bay,90
38,0.6087,toronto parking,90
39,0.6083,toronto theatre,90
40,0.6048,papa grande,90
41,0.6045,toronto map,90
42,0.6043,results,90
43,0.6035,yahoo nhl,90
44,0.6029,hockey night in canada theme,90
45,0.6028,royal york,90
46,0.6017,"london, ontario",90
47,0.6006,mark howe,90
48,,,90
49,,,90
50,,,90
51,,,90
52,,,90
53,,,90
54,,,90
55,,,90
56,,,90
57,,,90
58,,,90
59,,,90
60,,,90
61,,,90
62,,,90
63,,,90
64,,,90
65,,,90
66,,,90
67,,,90
68,,,90
69,,,90
70,,,90
71,,,90
72,,,90
73,,,90
74,,,90
75,,,90
76,,,90
77,,,90
78,,,90
79,,,90
80,,,90
81,,,90
82,,,90
83,,,90
84,,,90
85,,,90
86,,,90
87,,,90
88,,,90
89,,,90
90,,,90
91,,,90
92,,,90
93,,,90
94,,,90
95,,,90
96,,,90
97,,,90
98,,,90
99,,,90
0,0.7356,dirty pretty things,91
1,0.7352,lisa loeb,91
2,0.7335,laundry machine,91
3,0.73,a grain of salt,91
4,0.7295,spilled water,91
5,0.7268,grain of salt,91
6,0.7253,urban dictionary,91
7,0.7202,weather february,91
8,0.7159,memento,91
9,0.7128,daniel sedin,91
10,0.7128,the dennis system,91
11,0.7118,being john malkovich,91
12,0.7111,cracking joints,91
13,0.7085,rashomon,91
14,0.7084,in translation,91
15,0.7082,tea vs coffee,91
16,0.7081,colleen,91
17,0.7072,urban dict,91
18,0.7065,moira,91
19,0.7053,chasing amy,91
20,0.7044,dayquil,91
21,0.7039,shot of vodka,91
22,0.7029,with a grain of salt,91
23,0.6993,magdalene sisters,91
24,0.6974,being john,91
25,0.6966,macfarlane oscars,91
26,0.6958,babushka,91
27,0.6952,lost in translation,91
28,0.6951,matt & kim,91
29,0.6951,friedmann,91
30,0.6949,i heart huckabees,91
31,0.6943,freaks and,91
32,0.694,bieksa,91
33,0.6939,seth macfarlane oscars,91
34,0.6939,wet blanket,91
35,0.6938,yup,91
36,0.6936,freaks and geeks,91
37,0.6933,trainspotting,91
38,0.6928,henrik sedin,91
39,0.6925,heart huckabees,91
40,0.6919,otters holding hands,91
41,0.6917,matto,91
42,0.6916,union contract,91
43,0.6909,dexter gordon,91
44,0.6908,eileen,91
45,0.6904,tina fey,91
46,0.6897,bettelheim,91
47,0.6896,luongo,91
48,0.6895,nostrovia,91
49,0.689,pounds to usd,91
50,0.6888,stanley cup final,91
51,0.6885,nathan for you,91
52,0.6883,stale,91
53,0.6878,brian burke,91
54,0.6877,nserc,91
55,0.6877,caffeine coffee,91
56,0.6876,pizza phone,91
57,0.6875,yahoo hockey,91
58,0.6868,ml in a shot,91
59,0.6868,bj novak,91
60,0.6866,back spasm,91
61,0.6865,dave holland,91
62,0.6864,lagavulin,91
63,0.6862,conn smythe,91
64,0.6861,irish car bombs,91
65,0.6858,reflexivity,91
66,0.6855,alexei,91
67,0.6854,day off,91
68,0.6852,derogatory term,91
69,0.6851,koruna,91
70,0.6842,canada university,91
71,0.6839,canada cup,91
72,0.6837,segel,91
73,0.6836,summer hours,91
74,0.6834,tokyo police,91
75,0.6832,alix bailey,91
76,0.683,hotels canada,91
77,0.683,heffernan,91
78,0.6829,car rental age,91
79,0.6827,milk steak,91
80,0.6824,spengler,91
81,0.6818,tsotsi,91
82,0.6815,ice wine,91
83,0.6812,kevin quinn,91
84,0.6809,jade yoga mat,91
85,0.6801,i left you,91
86,0.6799,je veux te voir,91
87,0.6796,louis ck,91
88,0.6796,eileen fisher outlet,91
89,0.6788,kids are alright,91
90,0.6786,kg in lb,91
91,0.6785,sophie,91
92,0.6782,mischa,91
93,0.6781,lord stanley,91
94,0.678,sidereel how i met,91
95,0.6778,coffee price,91
96,0.6777,sergei,91
97,0.6775,the world is your,91
98,0.6773,ibuprofen and alcohol,91
99,0.6772,brie,91
0,0.7488,the white album,92
1,0.7475,zeppelin 4,92
2,0.7442,the velvet underground,92
3,0.7355,the penal colony,92
4,0.7332,hard days night,92
5,0.7326,tim and eric,92
6,0.7305,un chien,92
7,0.7273,ob la di ob la da,92
8,0.7263,un chien andalou,92
9,0.7261,beatles discography,92
10,0.7258,who discography,92
11,0.7258,dinosaur jr.,92
12,0.7249,attic mold,92
13,0.7231,mr blue,92
14,0.723,kristeva,92
15,0.7215,chien andalou,92
16,0.7189,the royal tenenbaums,92
17,0.7182,whole lotta love,92
18,0.7179,in the penal colony,92
19,0.7174,everything in its right place,92
20,0.7151,velvet underground lyrics,92
21,0.7147,mr blue sky,92
22,0.7145,carpenter ants in house,92
23,0.7136,magical mystery tour,92
24,0.7133,best bob dylan,92
25,0.713,keith moon,92
26,0.7124,mold in attic,92
27,0.7122,big fish quotes,92
28,0.7119,project free tv friends,92
29,0.7112,sidewalk signs,92
30,0.7112,best led zeppelin,92
31,0.71,aeroplane over the sea lyrics,92
32,0.7096,oh me,92
33,0.7093,journey to ernie,92
34,0.7082,orange kittens,92
35,0.7073,kid cudi concerts,92
36,0.7072,mvp 2005,92
37,0.7072,back to basics dog food,92
38,0.7068,without a cause,92
39,0.7058,freaks and,92
40,0.7058,buddy profiles,92
41,0.7056,profile stuff,92
42,0.7053,freaks and geeks,92
43,0.7053,fake plastic trees lyrics,92
44,0.7042,libation bearers,92
45,0.7042,stones discography,92
46,0.703,piper at the gates,92
47,0.7028,syd barrett,92
48,0.7024,mohawk paper,92
49,0.7022,andrew bird lyrics,92
50,0.702,paul celan,92
51,0.7015,fake plastic trees,92
52,0.7013,vitamin water zero,92
53,0.7012,the wall pink floyd,92
54,0.7007,froment,92
55,0.7006,plastic trees,92
56,0.7006,rolling stone covers,92
57,0.7005,french weather,92
58,0.7001,tiny vessels,92
59,0.6994,piper at the gates of dawn,92
60,0.6994,rolling stones discography,92
61,0.6993,death drive,92
62,0.6992,plastic trees lyrics,92
63,0.699,idioteque,92
64,0.6987,free tv friends,92
65,0.6986,gettunes,92
66,0.6986,the chain lyrics,92
67,0.6985,gg allin,92
68,0.6984,sidewalk sign,92
69,0.698,skunks spray,92
70,0.6971,rudess,92
71,0.6968,cnc training,92
72,0.6967,lack of color lyrics,92
73,0.6967,ubu,92
74,0.6966,me and my shadow,92
75,0.6966,new eminem cd,92
76,0.6964,asian longhorn beetle,92
77,0.6964,august 13th,92
78,0.6963,tv friends,92
79,0.696,lotta love,92
80,0.6958,the wall pink,92
81,0.6958,jimmy page,92
82,0.6956,obie trice lyrics,92
83,0.6955,kinks lyrics,92
84,0.6945,amsterdam lyrics,92
85,0.6944,a rolling stone,92
86,0.6941,original 6 hockey teams,92
87,0.694,the aeroplane,92
88,0.6938,picture away messages,92
89,0.6937,www.buddyprofile.com,92
90,0.6937,how to wear a claddagh,92
91,0.6934,lennon,92
92,0.6934,larry bird stats,92
93,0.6933,doctors accepting new patients,92
94,0.6932,get tunes,92
95,0.6932,wall pink floyd,92
96,0.6928,mise en abyme,92
97,0.6928,tim heidecker,92
98,0.6919,feel fine,92
99,0.6917,water zero,92
0,0.6965,2001 blazer,93
1,0.6877,ford freestar,93
2,0.6871,baked potato in oven,93
3,0.6827,gas prices,93
4,0.6789,2004 ford freestar,93
5,0.6724,2002 ford focus,93
6,0.6678,2000 blazer,93
7,0.6633,1997 sunfire,93
8,0.6611,2003 ford windstar,93
9,0.6611,monster tabs,93
10,0.6586,2000 jimmy,93
11,0.6578,white chicken chili recipe,93
12,0.6547,99 saturn,93
13,0.6534,gm recalls,93
14,0.6531,tractor show,93
15,0.6516,chicken chili recipe,93
16,0.6515,2003 ford focus,93
17,0.651,1999 blazer,93
18,0.6509,dethaw,93
19,0.6494,white chicken chili,93
20,0.6485,white chicken,93
21,0.6433,ford focus for sale,93
22,0.6433,chex mix puppy chow,93
23,0.6423,2001 saturn,93
24,0.6399,gm recall,93
25,0.6386,2.2 ecotec,93
26,0.6378,1999 sunfire,93
27,0.6377,focus for sale,93
28,0.6373,cheesy potato,93
29,0.637,2014 ford focus,93
30,0.6356,rear drum brakes,93
31,0.6353,99 cavalier,93
32,0.6351,gas gauge,93
33,0.6347,2002 blazer,93
34,0.6347,ghost peppers,93
35,0.6344,focus engine,93
36,0.6334,freestar,93
37,0.6322,2004 pontiac vibe,93
38,0.6318,shower faucet repair,93
39,0.6299,saturn sc1,93
40,0.6298,chicken chili,93
41,0.6296,2000 saturn,93
42,0.6292,dexcool,93
43,0.6281,apprentice hunting license,93
44,0.6276,chevy venture,93
45,0.6271,sunfire,93
46,0.6271,ford focus engine,93
47,0.6259,serpentine belt routing,93
48,0.6254,saturn sc2,93
49,0.6254,kennedy tool,93
50,0.6252,98 saturn,93
51,0.6248,2010 ford focus,93
52,0.6246,miracle whip coupons,93
53,0.6235,american boy names,93
54,0.6233,2000 mercury cougar,93
55,0.6233,2011 ford fusion,93
56,0.623,cavalier engine,93
57,0.6228,used saturn,93
58,0.6226,portrait studios,93
59,0.6223,1998 sunfire,93
60,0.6215,2002 saturn,93
61,0.6213,bearing hub,93
62,0.6211,ecotec,93
63,0.6207,99 grand am gt,93
64,0.6206,dragster,93
65,0.6205,riding the storm out,93
66,0.6201,2010 chrysler town and country,93
67,0.6195,steve and,93
68,0.6194,2001 chevy blazer,93
69,0.6191,2002 ford windstar,93
70,0.6188,how to mud drywall,93
71,0.6186,venture van,93
72,0.6186,zr2,93
73,0.6183,bosco sticks,93
74,0.6173,pizza roll,93
75,0.6173,wheel in the sky,93
76,0.617,2004 cavalier,93
77,0.617,2007 saturn ion,93
78,0.6167,pontiac aztek,93
79,0.6165,furnace blower,93
80,0.6154,2 player card games,93
81,0.6151,blisters on fingers,93
82,0.6151,wheel hub,93
83,0.6136,furnace blower motor,93
84,0.6134,ford 3.0,93
85,0.6131,cheesy potato casserole,93
86,0.6127,kasco,93
87,0.6124,pepsi machine,93
88,0.612,99 blazer,93
89,0.6118,2010 dodge avenger,93
90,0.6115,mix dog,93
91,0.6113,98 jimmy,93
92,0.6111,walmart ad,93
93,0.6111,side shields,93
94,0.611,chrysler van,93
95,0.6104,lake marina,93
96,0.6102,columbia 300,93
97,0.6099,saturn l200,93
98,0.6097,kmart closing,93
99,0.6097,monster energy drinks,93
0,,,94
1,,,94
2,,,94
3,,,94
4,,,94
5,,,94
6,,,94
7,,,94
8,,,94
9,,,94
10,,,94
11,,,94
12,,,94
13,,,94
14,,,94
15,,,94
16,,,94
17,,,94
18,,,94
19,,,94
20,,,94
21,,,94
22,,,94
23,,,94
24,,,94
25,,,94
26,,,94
27,,,94
28,,,94
29,,,94
30,,,94
31,,,94
32,,,94
33,,,94
34,,,94
35,,,94
36,,,94
37,,,94
38,,,94
39,,,94
40,,,94
41,,,94
42,,,94
43,,,94
44,,,94
45,,,94
46,,,94
47,,,94
48,,,94
49,,,94
50,,,94
51,,,94
52,,,94
53,,,94
54,,,94
55,,,94
56,,,94
57,,,94
58,,,94
59,,,94
60,,,94
61,,,94
62,,,94
63,,,94
64,,,94
65,,,94
66,,,94
67,,,94
68,,,94
69,,,94
70,,,94
71,,,94
72,,,94
73,,,94
74,,,94
75,,,94
76,,,94
77,,,94
78,,,94
79,,,94
80,,,94
81,,,94
82,,,94
83,,,94
84,,,94
85,,,94
86,,,94
87,,,94
88,,,94
89,,,94
90,,,94
91,,,94
92,,,94
93,,,94
94,,,94
95,,,94
96,,,94
97,,,94
98,,,94
99,,,94
0,0.8086,z-flex,95
1,0.7809,toyota matrix s,95
2,0.7762,swiss chard soup,95
3,0.7752,ny times sunday crossword,95
4,0.775,platter ideas,95
5,0.7747,b+b,95
6,0.7746,apt. rentals,95
7,0.7737,hot water storage tank,95
8,0.7667,hullavator,95
9,0.7639,aquasmart,95
10,0.7632,kayak storage rack,95
11,0.7615,recipe scallops,95
12,0.7612,yoga dance,95
13,0.7609,blueberry buckle recipe,95
14,0.7605,hot water storage tanks,95
15,0.7594,temporary garage,95
16,0.7588,g115,95
17,0.7587,vallieres,95
18,0.7584,dn.se,95
19,0.757,educators publishing service,95
20,0.7564,educators publishing,95
21,0.7555,wood stacking,95
22,0.7543,veggie platter,95
23,0.754,2007 volvo xc70,95
24,0.7528,fish cakes recipe,95
25,0.7519,how to make turkey soup,95
26,0.7518,taco circulator,95
27,0.7514,"sea,",95
28,0.7493,vermont casting wood stove,95
29,0.7489,sailing instruction,95
30,0.7477,home heating fuel,95
31,0.7473,colleges in england,95
32,0.7473,roof racks for cars,95
33,0.7464,boneless leg of lamb,95
34,0.746,chicken cooking time,95
35,0.7453,blueberry picking,95
36,0.745,kinetic motorsports,95
37,0.7448,matrix s,95
38,0.7445,perception acadia,95
39,0.7441,hot water temperature,95
40,0.7437,miele vacuum,95
41,0.7433,kayak roof racks,95
42,0.7429,switching relay,95
43,0.7426,windsor one,95
44,0.7416,joshua slocum,95
45,0.7416,christine lavin,95
46,0.7415,marrow bones,95
47,0.7411,greatcoffee.com,95
48,0.7404,wood stove store,95
49,0.7402,calamari recipes,95
50,0.7401,scallop scampi,95
51,0.7396,equine properties,95
52,0.7395,cutty,95
53,0.7392,langille,95
54,0.7392,leclerc,95
55,0.7388,boston whalers for sale,95
56,0.7386,coconut coffee,95
57,0.7384,cwhl,95
58,0.7381,cat carrier,95
59,0.738,heating oil cost,95
60,0.7377,broccoli quiche,95
61,0.7369,beckett oil burner,95
62,0.7367,financial aid deadlines,95
63,0.7367,bushwhack,95
64,0.7366,buderus boiler,95
65,0.7364,cross country trip,95
66,0.7364,creamed onions recipe,95
67,0.7363,cook top round roast,95
68,0.7359,info dog,95
69,0.7352,dandelion greens,95
70,0.735,onion quiche,95
71,0.735,alden rowing,95
72,0.7348,beckett oil,95
73,0.7347,driving cross country,95
74,0.7344,storage tents,95
75,0.7343,cad cell,95
76,0.7342,israeli couscous salad,95
77,0.7338,richard farina,95
78,0.7331,lexulous,95
79,0.7327,volvo v70 wagon,95
80,0.7326,a way to garden,95
81,0.7325,corned beef spice,95
82,0.7324,camp walt whitman,95
83,0.7321,max bmw motorcycles,95
84,0.732,stegmann clogs,95
85,0.7319,school year abroad,95
86,0.7319,dr joy,95
87,0.7317,how to cook a top round roast,95
88,0.7317,customer perspectives,95
89,0.7312,apple soup recipe,95
90,0.7311,jet b,95
91,0.7307,buderus,95
92,0.7303,jetta sport wagon,95
93,0.7301,junk car removal,95
94,0.7301,dyment,95
95,0.73,hemlock ridge,95
96,0.7298,top round roast beef,95
97,0.7297,camp walt,95
98,0.7287,bioheat,95
99,0.7287,seared scallop,95
0,0.7653,mercury poisoning,96
1,0.7513,try to remember,96
2,0.7472,aran,96
3,0.7446,plane travel,96
4,0.7434,family guy free,96
5,0.7432,gone going,96
6,0.7426,schools and colleges,96
7,0.7415,coffee ice cream,96
8,0.7409,life episode,96
9,0.7404,quote love,96
10,0.7402,chinese pork,96
11,0.7402,roast chicken,96
12,0.7391,"lost,",96
13,0.7362,chowder,96
14,0.7333,crossing the line,96
15,0.7327,time again,96
16,0.732,gift certificate,96
17,0.7315,roast chicken recipes,96
18,0.7314,may june,96
19,0.7303,storm news,96
20,0.7281,rav4 sport,96
21,0.7279,2006 honda crv,96
22,0.7273,hake fish,96
23,0.727,coconut macaroon,96
24,0.7263,basic french,96
25,0.7251,time and time again,96
26,0.7244,the deep blue,96
27,0.7239,apple crumble,96
28,0.723,laticrete,96
29,0.7224,tristan da cunha,96
30,0.722,once more,96
31,0.7218,google art,96
32,0.7217,garlic oil,96
33,0.7213,best writing,96
34,0.7209,oneself,96
35,0.7208,electrolysis,96
36,0.7207,fields of gold,96
37,0.7201,beef cooking,96
38,0.7197,chowder recipe,96
39,0.7197,tarquin,96
40,0.7194,cooking time,96
41,0.7191,ocean liner,96
42,0.7181,griffith university,96
43,0.7174,british museum,96
44,0.7172,new soul lyrics,96
45,0.7171,flip video,96
46,0.7169,apple help,96
47,0.7163,lamb cooking time,96
48,0.7156,thule roof,96
49,0.7156,coconut macaroon recipe,96
50,0.7156,sharp air,96
51,0.7156,graduation 2007,96
52,0.7152,both sides now,96
53,0.7149,the china,96
54,0.7139,perfect roast,96
55,0.712,norwegian wood,96
56,0.7111,boss dj,96
57,0.7098,whaling ship,96
58,0.7097,foot size,96
59,0.7095,apple turnover,96
60,0.7091,steam for mac,96
61,0.7091,map route,96
62,0.7088,rhyme dictionary,96
63,0.7085,mac 0s,96
64,0.7082,boiled egg time,96
65,0.7081,roast potatoes,96
66,0.7079,0s,96
67,0.7077,"love, lyrics",96
68,0.7075,these dreams,96
69,0.7073,clams recipe,96
70,0.7072,race photos,96
71,0.7072,fries recipe,96
72,0.7071,july august,96
73,0.7069,april may,96
74,0.7067,"love,",96
75,0.7061,apple tart,96
76,0.706,buffalo wings recipe,96
77,0.706,real estate condos,96
78,0.7059,family guy now,96
79,0.7057,organic baby,96
80,0.7053,emt course,96
81,0.7052,rav,96
82,0.7051,outdoor stairs,96
83,0.7049,fields of gold lyrics,96
84,0.7048,apartment rentals,96
85,0.7047,roast chicken recipe,96
86,0.7044,time and time,96
87,0.7044,martha stewart recipe,96
88,0.7044,pastry dough,96
89,0.7043,roast leg of lamb,96
90,0.7041,joyce chen,96
91,0.704,martha stewart,96
92,0.703,watch family guy,96
93,0.7029,chocolate coconut,96
94,0.7024,roof racks,96
95,0.7023,here there,96
96,0.7023,marmite,96
97,0.702,trinians,96
98,0.7018,toyota rav,96
99,0.7015,chicken tomato,96
0,0.7356,dusti,97
1,0.7348,unprepossessing,97
2,0.7141,cricket 22,97
3,0.7074,insurance commision,97
4,0.7073,free motorcycle,97
5,0.7062,detail shops,97
6,0.7027,sissy bars,97
7,0.7022,peach jelly,97
8,0.6993,tribal wings,97
9,0.699,graphic audio,97
10,0.6988,scented wax,97
11,0.6988,garth brooks and trisha yearwood,97
12,0.6968,cowgirl clothes,97
13,0.6964,bunkers for sale,97
14,0.6956,what channel is fox on dish,97
15,0.6924,nike gear,97
16,0.6923,fingernail art,97
17,0.6903,cute scrubs,97
18,0.6893,truck wrecks,97
19,0.6891,sam elliott,97
20,0.6888,garth brooks rodeo,97
21,0.6872,thong panties,97
22,0.6872,ar15 kits,97
23,0.687,gun safes,97
24,0.6867,1966 ford f100,97
25,0.6855,ar 15 tactical,97
26,0.6855,heater blows cold air,97
27,0.6855,cute cowgirl,97
28,0.6842,citadel 1911,97
29,0.6837,stud horse,97
30,0.6834,rat rod truck,97
31,0.683,54 ford,97
32,0.6828,bfgoodrich rugged terrain,97
33,0.6825,1980 jeep,97
34,0.6823,brooks rodeo,97
35,0.6821,big and tall shirts,97
36,0.6819,vw trike,97
37,0.6803,tribal flames,97
38,0.6803,newspaper classifieds,97
39,0.6801,trapping bobcats,97
40,0.6797,yard decor,97
41,0.679,galenorn,97
42,0.6788,air duster,97
43,0.6783,bike wrecks,97
44,0.6783,concealed carry holster,97
45,0.6782,81 chevy,97
46,0.6776,youth motorcycle,97
47,0.6766,liberty gun safe,97
48,0.6763,285 70r17,97
49,0.6761,stud horses,97
50,0.6761,cowgirl baby,97
51,0.6758,yasmine galenorn,97
52,0.6757,concrete yardage,97
53,0.6756,discount home decor,97
54,0.6755,support your local sheriff,97
55,0.6754,burlap and lace,97
56,0.6747,constipation after surgery,97
57,0.6747,dog and beth on the hunt,97
58,0.6746,jack elam,97
59,0.6745,recipe goldmine,97
60,0.6741,walmart pharmacy phone,97
61,0.6731,blow dart gun,97
62,0.6731,outlaw motorcycle clubs,97
63,0.673,winchester pump,97
64,0.6729,manufactured log homes,97
65,0.6719,72 chevy truck,97
66,0.6718,sks scope mount,97
67,0.6711,8666688047,97
68,0.6707,2 barrel carburetor,97
69,0.6705,blue heelers for sale,97
70,0.6705,popular diets,97
71,0.6704,vizio remote codes,97
72,0.6703,1984 chevy truck,97
73,0.67,sks ammo,97
74,0.6697,scout 1000 arc,97
75,0.6695,shadow riders,97
76,0.6694,22 mag ammo,97
77,0.6694,keyless start,97
78,0.6691,paracord lanyard,97
79,0.6691,auto paint colors,97
80,0.6687,crossbones,97
81,0.6685,p 223,97
82,0.667,1911 9mm,97
83,0.6669,glass rose,97
84,0.6664,steering column parts,97
85,0.6664,tulle tutu,97
86,0.6664,ar magazines,97
87,0.6663,gravy mix,97
88,0.6662,vizio remote,97
89,0.6662,cowboy pics,97
90,0.6661,william w johnstone,97
91,0.6661,break a horse,97
92,0.6659,glenn ford,97
93,0.6658,types of spiders,97
94,0.6658,purses and wallets,97
95,0.6655,sunbonnet,97
96,0.6655,1979 chevrolet,97
97,0.6655,everything that glitters is not gold,97
98,0.6654,in god we still trust,97
99,0.6652,sunbonnet sue,97
0,0.7056,bike rims,98
1,0.7023,cook yams,98
2,0.7006,whip cream frosting,98
3,0.6993,how to cook yams,98
4,0.6914,how to make frosting,98
5,0.6834,zumie,98
6,0.6824,make frosting,98
7,0.6819,stolen bikes,98
8,0.6801,whip cream,98
9,0.6783,frosting recipe for cupcakes,98
10,0.6768,starcraft hacks,98
11,0.6729,mm to feet,98
12,0.6709,name definitions,98
13,0.6689,phytomer,98
14,0.6663,niel,98
15,0.6647,starcraft map,98
16,0.6622,pioneer deck,98
17,0.6606,short movie,98
18,0.6604,victoria australia,98
19,0.6598,adelaide australia,98
20,0.6593,cream cheese frosting recipe,98
21,0.6583,make whip cream,98
22,0.6568,hdr photo,98
23,0.6556,zumiez,98
24,0.654,makita drill,98
25,0.6537,thai keyboard,98
26,0.6531,lap swimming,98
27,0.6515,make hash browns,98
28,0.6509,ron carlson,98
29,0.6497,bionicles,98
30,0.6494,calories in rice,98
31,0.6491,zumies.com,98
32,0.6472,russian tortoise,98
33,0.6468,msn messenger mac,98
34,0.6463,flip 4,98
35,0.6463,how to make hash browns,98
36,0.6445,cold sore medication,98
37,0.6442,itemrack,98
38,0.6432,dvs skate,98
39,0.6412,team liquid,98
40,0.6403,torker,98
41,0.6403,raw almonds,98
42,0.6402,map of california,98
43,0.6402,i started a joke,98
44,0.6396,started a joke,98
45,0.6376,weather year round,98
46,0.6375,flip for mac,98
47,0.6373,tilt shift photography,98
48,0.6372,starcraft 2 release,98
49,0.6372,yam recipes,98
50,0.6367,cupcake frosting,98
51,0.6361,bbq ideas,98
52,0.6358,best prime rib,98
53,0.6353,starcraft 2 release date,98
54,0.6352,dvs shoes,98
55,0.6352,best banana bread recipe,98
56,0.6352,make cream cheese frosting,98
57,0.6347,barfing,98
58,0.6344,california airports,98
59,0.6338,shift photography,98
60,0.6338,ebert & roeper,98
61,0.6337,break dancing,98
62,0.6336,baked yams,98
63,0.6325,best banana bread,98
64,0.6318,haro bmx,98
65,0.6308,california attractions,98
66,0.6307,kind of tea,98
67,0.6306,threadless.com,98
68,0.6283,perth australia,98
69,0.6278,coast to coast radio,98
70,0.6278,las vegas shows april,98
71,0.6276,pc computer,98
72,0.6274,bran muffin,98
73,0.6269,disney land,98
74,0.6267,starcraft maps,98
75,0.6266,satisfaction benny,98
76,0.6265,evensen,98
77,0.6262,royal frosting,98
78,0.6259,cupcake frosting recipe,98
79,0.6259,starcraft,98
80,0.6254,zumiez clothing,98
81,0.6254,bionicle,98
82,0.6252,yellow curry,98
83,0.6251,best rice,98
84,0.6247,typing program,98
85,0.6247,yellow curry recipe,98
86,0.6245,bbq pork ribs,98
87,0.624,yearly weather,98
88,0.6238,cream frosting,98
89,0.6236,ipod tv,98
90,0.6235,best bread,98
91,0.623,canvas printing,98
92,0.6228,zumiez.com,98
93,0.6221,xylitol gum,98
94,0.6221,howard johnson anaheim,98
95,0.6218,cooking artichokes,98
96,0.6215,deals to hawaii,98
97,0.6212,uniform building code,98
98,0.6211,bubble bobble,98
99,0.6205,recipe rice,98
0,0.7193,carry it,99
1,0.7104,aerie discount code,99
2,0.7082,rhcp lyrics,99
3,0.7071,service entrance cable,99
4,0.7019,lands end promo code,99
5,0.6997,play with me sesame,99
6,0.6993,rhcp,99
7,0.6982,action league now,99
8,0.6979,show me the way,99
9,0.6932,mountains lyrics,99
10,0.6908,american eagle gift card,99
11,0.6904,nowhere to go,99
12,0.6899,www.delias.com,99
13,0.6889,shark in the water lyrics,99
14,0.6879,lands end promo,99
15,0.6866,fire gloves,99
16,0.6864,party up,99
17,0.6861,you might as well,99
18,0.6857,moose a moose,99
19,0.6854,kraftmaid kitchen,99
20,0.6849,hey hi,99
21,0.6849,service cable,99
22,0.6847,fox calls,99
23,0.6845,vegetable lo mein,99
24,0.6843,delias,99
25,0.6831,czw,99
26,0.6818,despicable lyrics,99
27,0.6817,miss mary mack,99
28,0.681,wonder years quotes,99
29,0.6809,thomas wooden,99
30,0.6805,new degrassi,99
31,0.6803,feet on the ground,99
32,0.6799,someone told me,99
33,0.6793,from summer,99
34,0.6788,class cancellation,99
35,0.6781,dress finder,99
36,0.678,highland tank,99
37,0.6771,doink,99
38,0.6768,losing control,99
39,0.6767,shake your,99
40,0.6766,a dreamer,99
41,0.6765,moo shu,99
42,0.6756,its raining men,99
43,0.675,engine videos,99
44,0.6744,organic chem,99
45,0.6741,state trooper salary,99
46,0.6733,degrassi online free,99
47,0.6731,good morning lyrics,99
48,0.673,kme fire,99
49,0.6729,on the ground lyrics,99
50,0.6729,i made it lyrics,99
51,0.6723,sears tire,99
52,0.6721,blow lyrics,99
53,0.6709,fall foliage 2011,99
54,0.6707,summer course schedule,99
55,0.6695,crawl lyrics,99
56,0.6691,in too deep,99
57,0.6689,i am not afraid,99
58,0.6679,unstoppable lyrics,99
59,0.6678,recovery lyrics,99
60,0.6676,weezy baby,99
61,0.6675,save you,99
62,0.6671,xanga blogrings,99
63,0.6667,holiday outfits,99
64,0.666,check up on it,99
65,0.6658,wish you,99
66,0.6657,summer romance,99
67,0.6657,disney all inclusive,99
68,0.6657,vera bradley tote,99
69,0.6656,to run lyrics,99
70,0.6654,speedin,99
71,0.6651,so badly,99
72,0.6651,chicken with garlic sauce,99
73,0.6648,pu pu platter,99
74,0.6648,brimar,99
75,0.6643,skuttle humidifier,99
76,0.6642,pick up truck bed,99
77,0.6642,the time lyrics,99
78,0.6642,wierzbicki,99
79,0.6641,hellmans mayo,99
80,0.6639,up in here,99
81,0.6638,puppies breeders,99
82,0.6634,over lyrics,99
83,0.6634,aerie discount,99
84,0.6632,classic toy,99
85,0.6631,eli from degrassi,99
86,0.6627,im goin in lyrics,99
87,0.6624,xanga love,99
88,0.6624,check it out,99
89,0.6623,short ugg,99
90,0.6622,general tso,99
91,0.6611,spinach balls,99
92,0.6607,let me fall lyrics,99
93,0.6606,let me fall,99
94,0.6603,ice hockey teams,99
95,0.6602,i hope,99
96,0.6599,f/f,99
97,0.6598,living on a prayer lyrics,99
98,0.6594,never over,99
99,0.6592,aim instant messenger,99
0,,,100
1,,,100
2,,,100
3,,,100
4,,,100
5,,,100
6,,,100
7,,,100
8,,,100
9,,,100
10,,,100
11,,,100
12,,,100
13,,,100
14,,,100
15,,,100
16,,,100
17,,,100
18,,,100
19,,,100
20,,,100
21,,,100
22,,,100
23,,,100
24,,,100
25,,,100
26,,,100
27,,,100
28,,,100
29,,,100
30,,,100
31,,,100
32,,,100
33,,,100
34,,,100
35,,,100
36,,,100
37,,,100
38,,,100
39,,,100
40,,,100
41,,,100
42,,,100
43,,,100
44,,,100
45,,,100
46,,,100
47,,,100
48,,,100
49,,,100
50,,,100
51,,,100
52,,,100
53,,,100
54,,,100
55,,,100
56,,,100
57,,,100
58,,,100
59,,,100
60,,,100
61,,,100
62,,,100
63,,,100
64,,,100
65,,,100
66,,,100
67,,,100
68,,,100
69,,,100
70,,,100
71,,,100
72,,,100
73,,,100
74,,,100
75,,,100
76,,,100
77,,,100
78,,,100
79,,,100
80,,,100
81,,,100
82,,,100
83,,,100
84,,,100
85,,,100
86,,,100
87,,,100
88,,,100
89,,,100
90,,,100
91,,,100
92,,,100
93,,,100
94,,,100
95,,,100
96,,,100
97,,,100
98,,,100
99,,,100
0,0.6211,beaches in mexico,101
1,0.6151,road conditions phone number,101
2,0.6102,gas equipment,101
3,,,101
4,,,101
5,,,101
6,,,101
7,,,101
8,,,101
9,,,101
10,,,101
11,,,101
12,,,101
13,,,101
14,,,101
15,,,101
16,,,101
17,,,101
18,,,101
19,,,101
20,,,101
21,,,101
22,,,101
23,,,101
24,,,101
25,,,101
26,,,101
27,,,101
28,,,101
29,,,101
30,,,101
31,,,101
32,,,101
33,,,101
34,,,101
35,,,101
36,,,101
37,,,101
38,,,101
39,,,101
40,,,101
41,,,101
42,,,101
43,,,101
44,,,101
45,,,101
46,,,101
47,,,101
48,,,101
49,,,101
50,,,101
51,,,101
52,,,101
53,,,101
54,,,101
55,,,101
56,,,101
57,,,101
58,,,101
59,,,101
60,,,101
61,,,101
62,,,101
63,,,101
64,,,101
65,,,101
66,,,101
67,,,101
68,,,101
69,,,101
70,,,101
71,,,101
72,,,101
73,,,101
74,,,101
75,,,101
76,,,101
77,,,101
78,,,101
79,,,101
80,,,101
81,,,101
82,,,101
83,,,101
84,,,101
85,,,101
86,,,101
87,,,101
88,,,101
89,,,101
90,,,101
91,,,101
92,,,101
93,,,101
94,,,101
95,,,101
96,,,101
97,,,101
98,,,101
99,,,101
0,0.6023,2001 chrysler concorde,102
1,,,102
2,,,102
3,,,102
4,,,102
5,,,102
6,,,102
7,,,102
8,,,102
9,,,102
10,,,102
11,,,102
12,,,102
13,,,102
14,,,102
15,,,102
16,,,102
17,,,102
18,,,102
19,,,102
20,,,102
21,,,102
22,,,102
23,,,102
24,,,102
25,,,102
26,,,102
27,,,102
28,,,102
29,,,102
30,,,102
31,,,102
32,,,102
33,,,102
34,,,102
35,,,102
36,,,102
37,,,102
38,,,102
39,,,102
40,,,102
41,,,102
42,,,102
43,,,102
44,,,102
45,,,102
46,,,102
47,,,102
48,,,102
49,,,102
50,,,102
51,,,102
52,,,102
53,,,102
54,,,102
55,,,102
56,,,102
57,,,102
58,,,102
59,,,102
60,,,102
61,,,102
62,,,102
63,,,102
64,,,102
65,,,102
66,,,102
67,,,102
68,,,102
69,,,102
70,,,102
71,,,102
72,,,102
73,,,102
74,,,102
75,,,102
76,,,102
77,,,102
78,,,102
79,,,102
80,,,102
81,,,102
82,,,102
83,,,102
84,,,102
85,,,102
86,,,102
87,,,102
88,,,102
89,,,102
90,,,102
91,,,102
92,,,102
93,,,102
94,,,102
95,,,102
96,,,102
97,,,102
98,,,102
99,,,102
0,0.7404,4 words 1 pic,103
1,0.7174,one word answers,103
2,0.6899,4 pics 1 word cheats,103
3,0.6891,current temperature in,103
4,0.6875,1 word,103
5,0.6819,4 pics 1 word,103
6,0.6806,word 6,103
7,0.6796,call in sick,103
8,0.674,current temperature,103
9,0.671,dork definition,103
10,0.6697,4 pic 1 word,103
11,0.6664,4 pics one word answers,103
12,0.6663,calling in,103
13,0.6652,4 pics 1 word 6,103
14,0.6647,jack black movies,103
15,0.6643,4 pics 1 word 5,103
16,0.6627,word cheats,103
17,0.6626,super funny,103
18,0.6588,4 pics 1 word 6 letters,103
19,0.6575,word 7,103
20,0.656,4 pics 1 word 7,103
21,0.6546,4 pictures,103
22,0.6544,current weather,103
23,0.6521,4 pictures 1 word,103
24,0.652,4 pics 1 word 5 letters,103
25,0.6507,4 pics 1 word 7 letters,103
26,0.6502,4 pics 1 word 4 letters,103
27,0.6491,mexican names,103
28,0.6467,four pics one word,103
29,0.6462,pic one,103
30,0.646,blue book price,103
31,0.6452,4pics 1 word,103
32,0.6433,map to,103
33,0.643,ounces to gallons,103
34,0.6428,how to play speed,103
35,0.6427,wrapped asparagus,103
36,0.6422,4 pic one word,103
37,0.6416,movie epic,103
38,0.6404,what does hwp mean,103
39,0.6399,theater movies,103
40,0.6398,new releases,103
41,0.6391,the splits,103
42,0.6386,tacos recipe,103
43,0.6385,4pics1word,103
44,0.6372,word man,103
45,0.6364,hwp mean,103
46,0.6362,word 8,103
47,0.636,what do you call it,103
48,0.6346,faster internet,103
49,0.6338,mtx thunder,103
50,0.6332,macadamia nut cookie,103
51,0.633,word girl,103
52,0.6322,do the splits,103
53,0.6315,5 letters,103
54,0.6308,mickeys beer,103
55,0.6304,breakfast skillet,103
56,0.6303,4 pics 1 word 8,103
57,0.63,lean like a cholo,103
58,0.6294,2525,103
59,0.629,side cramps,103
60,0.6286,like a cholo,103
61,0.6281,mtx,103
62,0.627,pk firearms,103
63,0.6269,mexican name,103
64,0.6269,main actor,103
65,0.6262,easy draw,103
66,0.6261,cellular providers,103
67,0.626,cheeto,103
68,0.6258,how many miles,103
69,0.6251,verb?,103
70,0.6248,cheats for 4 pics 1 word,103
71,0.6245,mexican rice,103
72,0.6245,mexican soup,103
73,0.6243,eye boogers,103
74,0.6242,current weather in,103
75,0.6235,homemade flour tortillas,103
76,0.6235,super funny jokes,103
77,0.623,make tortilla,103
78,0.6218,4 pics 1 word cheat,103
79,0.6216,940,103
80,0.6213,magnetize,103
81,0.6212,iron man cast,103
82,0.6211,lvl 7,103
83,0.6209,mexican drink,103
84,0.6202,lift gate,103
85,0.6202,how to make tortilla,103
86,0.6199,what does nsa,103
87,0.6193,6 letters,103
88,0.619,location map,103
89,0.6188,yamaha dealership,103
90,0.6186,kbps to mbps,103
91,0.6183,vintaj,103
92,0.6181,4 pics 1 word 8 letters,103
93,0.6179,johnny jumper,103
94,0.6174,one word,103
95,0.6172,homemade flour,103
96,0.617,honda enduro,103
97,0.6169,sapphire version,103
98,0.6158,starving kids,103
99,0.6157,unleaded,103
0,0.6349,parfait,104
1,0.6315,bones fanfic,104
2,0.6288,a201,104
3,0.6201,graduation thank you wording,104
4,0.611,turtle hunting,104
5,0.6024,srop,104
6,,,104
7,,,104
8,,,104
9,,,104
10,,,104
11,,,104
12,,,104
13,,,104
14,,,104
15,,,104
16,,,104
17,,,104
18,,,104
19,,,104
20,,,104
21,,,104
22,,,104
23,,,104
24,,,104
25,,,104
26,,,104
27,,,104
28,,,104
29,,,104
30,,,104
31,,,104
32,,,104
33,,,104
34,,,104
35,,,104
36,,,104
37,,,104
38,,,104
39,,,104
40,,,104
41,,,104
42,,,104
43,,,104
44,,,104
45,,,104
46,,,104
47,,,104
48,,,104
49,,,104
50,,,104
51,,,104
52,,,104
53,,,104
54,,,104
55,,,104
56,,,104
57,,,104
58,,,104
59,,,104
60,,,104
61,,,104
62,,,104
63,,,104
64,,,104
65,,,104
66,,,104
67,,,104
68,,,104
69,,,104
70,,,104
71,,,104
72,,,104
73,,,104
74,,,104
75,,,104
76,,,104
77,,,104
78,,,104
79,,,104
80,,,104
81,,,104
82,,,104
83,,,104
84,,,104
85,,,104
86,,,104
87,,,104
88,,,104
89,,,104
90,,,104
91,,,104
92,,,104
93,,,104
94,,,104
95,,,104
96,,,104
97,,,104
98,,,104
99,,,104
0,0.6192,change social security,105
1,0.6136,1993 toyota camry,105
2,0.6007,attorney in fact,105
3,0.6001,target weekly ad,105
4,,,105
5,,,105
6,,,105
7,,,105
8,,,105
9,,,105
10,,,105
11,,,105
12,,,105
13,,,105
14,,,105
15,,,105
16,,,105
17,,,105
18,,,105
19,,,105
20,,,105
21,,,105
22,,,105
23,,,105
24,,,105
25,,,105
26,,,105
27,,,105
28,,,105
29,,,105
30,,,105
31,,,105
32,,,105
33,,,105
34,,,105
35,,,105
36,,,105
37,,,105
38,,,105
39,,,105
40,,,105
41,,,105
42,,,105
43,,,105
44,,,105
45,,,105
46,,,105
47,,,105
48,,,105
49,,,105
50,,,105
51,,,105
52,,,105
53,,,105
54,,,105
55,,,105
56,,,105
57,,,105
58,,,105
59,,,105
60,,,105
61,,,105
62,,,105
63,,,105
64,,,105
65,,,105
66,,,105
67,,,105
68,,,105
69,,,105
70,,,105
71,,,105
72,,,105
73,,,105
74,,,105
75,,,105
76,,,105
77,,,105
78,,,105
79,,,105
80,,,105
81,,,105
82,,,105
83,,,105
84,,,105
85,,,105
86,,,105
87,,,105
88,,,105
89,,,105
90,,,105
91,,,105
92,,,105
93,,,105
94,,,105
95,,,105
96,,,105
97,,,105
98,,,105
99,,,105
0,0.6145,dodge chrysler,106
1,,,106
2,,,106
3,,,106
4,,,106
5,,,106
6,,,106
7,,,106
8,,,106
9,,,106
10,,,106
11,,,106
12,,,106
13,,,106
14,,,106
15,,,106
16,,,106
17,,,106
18,,,106
19,,,106
20,,,106
21,,,106
22,,,106
23,,,106
24,,,106
25,,,106
26,,,106
27,,,106
28,,,106
29,,,106
30,,,106
31,,,106
32,,,106
33,,,106
34,,,106
35,,,106
36,,,106
37,,,106
38,,,106
39,,,106
40,,,106
41,,,106
42,,,106
43,,,106
44,,,106
45,,,106
46,,,106
47,,,106
48,,,106
49,,,106
50,,,106
51,,,106
52,,,106
53,,,106
54,,,106
55,,,106
56,,,106
57,,,106
58,,,106
59,,,106
60,,,106
61,,,106
62,,,106
63,,,106
64,,,106
65,,,106
66,,,106
67,,,106
68,,,106
69,,,106
70,,,106
71,,,106
72,,,106
73,,,106
74,,,106
75,,,106
76,,,106
77,,,106
78,,,106
79,,,106
80,,,106
81,,,106
82,,,106
83,,,106
84,,,106
85,,,106
86,,,106
87,,,106
88,,,106
89,,,106
90,,,106
91,,,106
92,,,106
93,,,106
94,,,106
95,,,106
96,,,106
97,,,106
98,,,106
99,,,106
0,0.7739,welsfargo.com,107
1,0.7705,www.welsfargo.com,107
2,0.7666,welllsfargo.com,107
3,0.7573,wellsfago.com,107
4,0.7562,wellsfargo.com.,107
5,0.7548,wellsfargo.co,107
6,0.7525,motel 6,107
7,0.7519,wellsfargo.com,107
8,0.7519,www.wellsfargo.com.,107
9,0.7484,cook pork ribs,107
10,0.7482,"wellsfargo,com",107
11,0.748,wells fargo bank,107
12,0.7471,wellsfargo.com/activate,107
13,0.747,fargo bank,107
14,0.7442,dog door,107
15,0.7436,birth flowers,107
16,0.7413,www.wellsfago.com,107
17,0.7404,rv for rent,107
18,0.7395,ranch,107
19,0.739,wells fargo.com,107
20,0.7383,fargo.com,107
21,0.7379,country western,107
22,0.7342,ranc,107
23,0.734,wellsfarg.com,107
24,0.7339,best rv,107
25,0.7327,tuff,107
26,0.7326,www.welssfargo.com,107
27,0.7316,srh,107
28,0.7309,tool band,107
29,0.7308,caduceus wine,107
30,0.7293,silver today,107
31,0.7279,skull art,107
32,0.7278,hotel 6,107
33,0.7272,wellsf,107
34,0.727,chipotle sauce,107
35,0.7268,highway closures,107
36,0.7266,dog doors,107
37,0.7262,lion attack,107
38,0.7261,wells fargo home page,107
39,0.726,hatch chiles,107
40,0.7256,i water,107
41,0.7251,wellsfargohomepage,107
42,0.7242,stereo harness,107
43,0.7231,baja truck,107
44,0.7222,wellsfargoc.om,107
45,0.7218,san lucas mexico,107
46,0.7213,map of mexico,107
47,0.7212,kit fox,107
48,0.7203,diesel repair,107
49,0.72,wells fargo.,107
50,0.7197,cabo san lucas mexico,107
51,0.719,ww.wellsfargo.com,107
52,0.7187,lynch hung,107
53,0.7187,brotha lynch hung,107
54,0.7184,tortillas,107
55,0.7182,cabo san lucas fishing,107
56,0.7181,red enchilada sauce,107
57,0.7172,motel6.com,107
58,0.7149,rv park,107
59,0.7148,how to cook pork ribs,107
60,0.7145,green enchilada,107
61,0.7145,up trailer,107
62,0.7142,motel six,107
63,0.714,wellfargo.com,107
64,0.7137,night shades,107
65,0.7122,www.wells fargo.com,107
66,0.7122,www.wellsfargo.com/,107
67,0.7121,wellsfargo. com,107
68,0.7118,price of silver today,107
69,0.7111,www.wellsfargo.,107
70,0.7105,alien video,107
71,0.7105,310 to yuma,107
72,0.7103,raspberry chipotle sauce,107
73,0.7102,chili relleno,107
74,0.7101,maps of mexico,107
75,0.7099,lake havasu spring break,107
76,0.7098,chili relleno recipe,107
77,0.7097,rv parks,107
78,0.7092,wwww.wellsfargo.com,107
79,0.7091,relleno recipe,107
80,0.7091,mexican hot,107
81,0.709,rv camp,107
82,0.7089,rv camping,107
83,0.7086,wells fargo .com,107
84,0.7086,how tall is vin diesel,107
85,0.7084,direct deposit advance,107
86,0.7083,fastest route,107
87,0.7081,www.well,107
88,0.7075,radeo,107
89,0.7075,watering,107
90,0.7075,horse property for sale,107
91,0.7073,enchiladas,107
92,0.7069,wellsfargobank.com,107
93,0.7069,inogen,107
94,0.7066,www.wells,107
95,0.7049,horned lizard,107
96,0.7048,how many miles from,107
97,0.7045,in mexico,107
98,0.7037,ivy snow,107
99,0.7035,wellsfargo.com/giftcard,107
0,0.7077,estate homes,108
1,0.7025,sales price,108
2,0.6989,irs installment,108
3,0.6928,maid service,108
4,0.6909,service a,108
5,0.6904,dispute letter,108
6,0.6871,baskins robbins,108
7,0.686,man makers,108
8,0.6852,kuwaiti dinar,108
9,0.6836,ross department store,108
10,0.682,ross department,108
11,0.6795,value claim,108
12,0.6771,car upholstery,108
13,0.676,how to play sudoku,108
14,0.6748,diminished value claim,108
15,0.6744,ccna certification,108
16,0.674,www.ross.com,108
17,0.6732,operating hours,108
18,0.6714,home shield warranty,108
19,0.6667,the holy scriptures,108
20,0.6637,ross dresses,108
21,0.6624,vending machine business,108
22,0.6622,300z,108
23,0.6608,accredited universities,108
24,0.6583,homesites,108
25,0.6575,2012 crossfit games,108
26,0.6574,how to forward,108
27,0.6562,forward calls,108
28,0.6555,nissan z,108
29,0.6553,loan process,108
30,0.6551,neat receipts,108
31,0.6548,report credit,108
32,0.6539,dispute credit,108
33,0.6536,ross shoes,108
34,0.6527,maid services,108
35,0.6525,lexus lx,108
36,0.6519,how to file,108
37,0.6518,installment agreement,108
38,0.6514,king mattress set,108
39,0.6505,how to start a non profit,108
40,0.6503,nursery plants,108
41,0.6501,dallas cowboys 2012 schedule,108
42,0.6499,start a non profit,108
43,0.6498,dress for,108
44,0.6492,370z,108
45,0.6491,obo,108
46,0.6491,accredited university,108
47,0.6486,holy scriptures,108
48,0.6482,mercedes slk,108
49,0.6482,ross store,108
50,0.6474,porsche cayman s,108
51,0.6473,flyer design,108
52,0.6472,labcorp test menu,108
53,0.6472,american home shield warranty,108
54,0.6465,3004,108
55,0.6457,chemical peel,108
56,0.6453,fashion for men,108
57,0.645,general practitioner,108
58,0.6449,steve bridges,108
59,0.6447,voter registration,108
60,0.6445,kid furniture,108
61,0.6431,disqualify,108
62,0.6427,watch nba finals,108
63,0.6423,storefront door,108
64,0.6418,lx 470,108
65,0.6408,cover sheet template,108
66,0.6408,shoes for crossfit,108
67,0.6407,shots for weight loss,108
68,0.6406,last day to file taxes,108
69,0.6406,private security,108
70,0.6406,lipo,108
71,0.6403,crossfit gym,108
72,0.6402,fax cover sheet,108
73,0.6399,fax cover,108
74,0.6397,ihop pancake,108
75,0.6391,bedroom collection,108
76,0.639,credit dispute,108
77,0.6379,2803,108
78,0.6374,file taxes 2012,108
79,0.637,nba finals online,108
80,0.6362,isuzu dealership,108
81,0.6361,divorce in,108
82,0.6353,gift deed,108
83,0.6351,baskin robbins ice cream,108
84,0.635,fax cover sheet template,108
85,0.635,online real estate,108
86,0.6349,mobile car detailing,108
87,0.6349,pay irs,108
88,0.6341,office,108
89,0.6339,overseas security,108
90,0.6338,substitute pay,108
91,0.6336,rent home,108
92,0.6333,1600n,108
93,0.6333,tca peel,108
94,0.633,elementary reviews,108
95,0.6324,ihop pancakes,108
96,0.6324,land rover range,108
97,0.6323,land rover range rover,108
98,0.632,memorial day sales,108
99,0.6319,ross department stores,108
0,0.7107,ipod 5th gen,109
1,0.6875,ipod touch 5th gen,109
2,0.6852,4th gen ipod,109
3,0.6849,bike carrier,109
4,0.6818,cold lunch ideas,109
5,0.6751,4th gen ipod touch,109
6,0.6682,2012 trek,109
7,0.6597,bird brain,109
8,0.6587,5th gen ipod,109
9,0.6586,tandem,109
10,0.6573,2nd gen ipod,109
11,0.657,cold lunch,109
12,0.6569,frosting with powdered sugar,109
13,0.6536,window cleaner,109
14,0.6531,3rd gen ipod,109
15,0.651,homemade frosting,109
16,0.6509,bike models,109
17,0.6493,verizon coverage,109
18,0.648,acetabular impingement,109
19,0.6445,scrapbooking stores,109
20,0.6443,business map,109
21,0.6441,atv rules,109
22,0.6441,plugged ear,109
23,0.6435,frahm,109
24,0.643,squeegee,109
25,0.642,cookie frosting recipe,109
26,0.6404,how to unplug,109
27,0.6403,frosting for cookies,109
28,0.6399,the brewing network,109
29,0.6383,camping checklist,109
30,0.6376,ears plugged,109
31,0.6376,camping chairs,109
32,0.6375,new girl full episodes,109
33,0.637,2011 trek,109
34,0.6358,2013 trek,109
35,0.6357,verizon coverage map,109
36,0.6351,vintage yamaha,109
37,0.634,flights to phoenix,109
38,0.6332,cm in a m,109
39,0.6308,traxxas slash,109
40,0.6308,brown frosting,109
41,0.6303,cookie frosting,109
42,0.6301,frosting for sugar cookies,109
43,0.6298,best frosting,109
44,0.6297,how to make homemade frosting,109
45,0.6294,trek bikes,109
46,0.6285,ipod generation,109
47,0.628,ipod touch 3rd gen,109
48,0.6279,google flight simulator,109
49,0.6277,ear plugged,109
50,0.6274,how to make black frosting,109
51,0.626,golf card game,109
52,0.6258,ipod 4th gen,109
53,0.6258,mm in a cm,109
54,0.6253,cs55,109
55,0.6239,unplug,109
56,0.6236,5th gen ipod touch,109
57,0.623,cam chain tensioner,109
58,0.6229,mustard plant,109
59,0.6224,5th gen,109
60,0.6223,suspa,109
61,0.6217,bike history,109
62,0.6217,get bloody,109
63,0.6214,ct70,109
64,0.6213,ipod 3rd gen,109
65,0.6208,mission style,109
66,0.6206,decorating frosting recipe,109
67,0.6205,honda ct70,109
68,0.6201,camping chair,109
69,0.6198,spa dealers,109
70,0.6194,bendpak,109
71,0.6191,lake fish,109
72,0.6189,how many mm in,109
73,0.6187,immigration pros,109
74,0.6184,immigration facts,109
75,0.6182,how to bake acorn squash,109
76,0.618,triple berry pie,109
77,0.6177,air popper,109
78,0.6174,tomato spaghetti sauce,109
79,0.6171,four pictures one word cheats,109
80,0.6167,how many mm in a cm,109
81,0.6163,torque spec,109
82,0.6163,wear bars,109
83,0.6154,slash 2wd,109
84,0.6154,turkey in a bag,109
85,0.6152,femoral acetabular impingement,109
86,0.615,frosting recipe,109
87,0.6148,5th generation ipod,109
88,0.6147,softened water,109
89,0.6146,boughten,109
90,0.6143,1979 yamaha,109
91,0.6143,virtual xp,109
92,0.614,plantronics cs55,109
93,0.6137,bloody noses,109
94,0.6137,american harvest,109
95,0.6132,chow mein noodles,109
96,0.6131,stainless steel pans,109
97,0.6128,gatorade water,109
98,0.6127,kool aid playdough,109
99,0.6125,foosball,109
0,0.7568,what time is it in afghanistan,110
1,0.7525,jrotc uniform,110
2,0.7498,urban clothes,110
3,0.7452,front house,110
4,0.7449,charles michael,110
5,0.7428,jrotc jobs,110
6,0.741,shop clothes,110
7,0.7395,biscuit calories,110
8,0.7394,woman scorned,110
9,0.7392,redneck ninja,110
10,0.7363,military discount disney,110
11,0.7357,fried,110
12,0.7352,cake glaze,110
13,0.7352,corey smith tour,110
14,0.7349,sunglass straps,110
15,0.7346,rod and reels,110
16,0.7323,lifeproof iphone,110
17,0.7317,liquid detergent,110
18,0.7315,thank you lord,110
19,0.7304,paula deen cooking,110
20,0.7291,lifeproof,110
21,0.7289,krispy kreme franchise,110
22,0.7283,kiss my southern sass,110
23,0.7264,the lamb lyrics,110
24,0.7263,aluminum jon boat,110
25,0.7256,thank you lord lyrics,110
26,0.7243,paula,110
27,0.7241,a woman scorned,110
28,0.7229,draw me nearer,110
29,0.7228,i must tell jesus,110
30,0.7215,lamb lyrics,110
31,0.7215,lifeproof iphone 5,110
32,0.7212,fried pork,110
33,0.721,dear lord,110
34,0.7208,jabez,110
35,0.7195,squash and zucchini casserole,110
36,0.7187,pothole commercial,110
37,0.7186,under arm,110
38,0.7184,judy jacobs,110
39,0.7182,coconut cake,110
40,0.7181,vindice,110
41,0.7178,life proof,110
42,0.7178,southern express,110
43,0.7177,bake a sweet potato,110
44,0.7176,military ball dresses,110
45,0.7173,if i could do it again lyrics,110
46,0.7173,study guide,110
47,0.7173,southern baby,110
48,0.7171,fry chicken,110
49,0.7163,girly twirly,110
50,0.7163,japanese fried rice,110
51,0.7159,worthy is the lamb lyrics,110
52,0.7154,no fury like a woman scorned,110
53,0.7154,joining the army,110
54,0.7152,hell hath no fury like,110
55,0.7151,jugging,110
56,0.7151,lyrics gospel,110
57,0.7147,duke university tip,110
58,0.7144,monogrammed bags,110
59,0.714,worthy is the lamb,110
60,0.7139,lord lyrics,110
61,0.7136,mountain cabins,110
62,0.7134,seek ye first the kingdom of god,110
63,0.7132,life proof case,110
64,0.7131,southern potato salad,110
65,0.7131,microtel suites,110
66,0.713,my lord,110
67,0.7127,talent identification program,110
68,0.7124,paula deen banana pudding,110
69,0.7123,southern living recipes,110
70,0.712,baby rat snake,110
71,0.712,hath no fury like a woman scorned,110
72,0.7119,disney world military,110
73,0.7117,if i could do it again,110
74,0.7116,lifeproof vs otterbox,110
75,0.7116,monogrammed tote,110
76,0.7115,seek ye first,110
77,0.7115,dress boutique,110
78,0.7115,urban clothing,110
79,0.7114,vrbo orlando,110
80,0.7113,hell hath no fury like a woman,110
81,0.7111,hell hath no fury like a woman scorned,110
82,0.711,seek ye first the kingdom,110
83,0.7109,there is none,110
84,0.7109,how to bake a sweet potato,110
85,0.7105,like a woman scorned,110
86,0.7103,15 passenger vans,110
87,0.7103,cook fresh corn,110
88,0.7103,monogrammed gifts,110
89,0.7101,shop clothing,110
90,0.7099,i will run,110
91,0.7098,jobs in the army,110
92,0.7097,blessed lyrics,110
93,0.7097,gospel video,110
94,0.7094,southern association,110
95,0.7091,nicole mullen,110
96,0.7089,broccoli and cheese casserole,110
97,0.7085,southern smoke,110
98,0.7084,otterbox case,110
99,0.7084,jrotc,110
0,0.6821,cell phone repair,111
1,0.6704,kandice,111
2,0.6691,chiweenies,111
3,0.6691,dish pay per view,111
4,0.6685,stop dogs from digging,111
5,0.6634,loves travel,111
6,0.6618,george strait run,111
7,0.6613,four door,111
8,0.6607,george straits,111
9,0.6588,roman tub faucet,111
10,0.6587,phone repair,111
11,0.6575,dr. don,111
12,0.6557,pure country 2,111
13,0.6554,biker rally,111
14,0.6554,pregnancy term,111
15,0.6552,you look so good in love,111
16,0.6535,how many stomachs does a cow have,111
17,0.653,watusi cattle,111
18,0.6529,t post,111
19,0.6516,hobby lobby coupon,111
20,0.6514,cdl drivers,111
21,0.6507,so good in love,111
22,0.6503,gayla,111
23,0.649,dryer cord,111
24,0.6484,how old is george strait,111
25,0.6469,mamba snake,111
26,0.6443,concrete stain,111
27,0.6429,chris gaines,111
28,0.6429,cowboy jeans,111
29,0.6424,cowboy rides away tour,111
30,0.6421,george strait song,111
31,0.6419,prn stand for,111
32,0.6413,acid stained concrete,111
33,0.6408,scouttrack,111
34,0.6407,cattle auction,111
35,0.6407,black cowboy,111
36,0.64,rodney carrington tour,111
37,0.6399,george strait,111
38,0.6398,wheels for sale,111
39,0.6373,george strait troubadour,111
40,0.6366,program dish remote to tv,111
41,0.6366,fencing company,111
42,0.6366,smoke turkey,111
43,0.6359,watusi,111
44,0.6358,chiweenie,111
45,0.6347,volkswagen thing,111
46,0.6345,program a dish remote,111
47,0.6343,peacocks for sale,111
48,0.6343,snow cone syrup,111
49,0.6336,kyndal,111
50,0.6334,4 prong dryer cord,111
51,0.6333,7 days in utopia,111
52,0.633,turquoise wedding,111
53,0.6328,20 inch wheels,111
54,0.6323,www.dishnetwork.com login,111
55,0.6322,t-post,111
56,0.6319,67 chevy truck,111
57,0.6315,whirlpool oven,111
58,0.6314,black-eyed peas,111
59,0.631,blood pressure range,111
60,0.6309,used smart,111
61,0.6302,dodge dash,111
62,0.6301,normal blood pressure range,111
63,0.6299,cowboy pics,111
64,0.6296,what does prn,111
65,0.6295,dish customer service,111
66,0.6294,dish remote,111
67,0.6293,bluest eyes in texas,111
68,0.6289,medearis,111
69,0.6288,water faucet,111
70,0.6285,sandy brooks,111
71,0.6284,bubba strait,111
72,0.6282,hobby,111
73,0.6281,ml to cc,111
74,0.6281,indian feather,111
75,0.6279,acres for sale,111
76,0.6278,king size bed,111
77,0.6278,battery corrosion,111
78,0.6277,hobby lobby hours,111
79,0.6274,zz top tour,111
80,0.6272,giddy,111
81,0.6271,jerry d,111
82,0.6269,most venomous,111
83,0.6268,stucco homes,111
84,0.6266,program dish remote,111
85,0.6265,brahma bull,111
86,0.6264,boots square,111
87,0.6264,brown and turquoise,111
88,0.6262,schnauzer mix,111
89,0.6257,stansberry,111
90,0.6257,brooks pure,111
91,0.6256,best walmart,111
92,0.6256,bag of water,111
93,0.6255,college graduation announcements,111
94,0.6251,dallas cowboys cheerleaders making the team,111
95,0.6251,gary allan wife,111
96,0.6249,bronze door,111
97,0.6247,where is auburn university,111
98,0.6246,marriage counseling,111
99,0.6245,diet dr,111
0,0.7611,chow mein noodles,112
1,0.7434,name your price,112
2,0.7392,nacho cheese,112
3,0.7362,hempz lotion,112
4,0.7348,bbq ribs,112
5,0.7241,bachelorette games,112
6,0.722,make au jus,112
7,0.72,alcatraz history,112
8,0.7195,1951 mercury,112
9,0.7176,what is confectioners sugar,112
10,0.7169,units for rent,112
11,0.7154,typing words per minute,112
12,0.715,puppy potty,112
13,0.7149,egg salad sandwich recipe,112
14,0.7147,stuffed pasta,112
15,0.7143,rc store,112
16,0.7135,how to make au jus,112
17,0.7134,crab salad recipe,112
18,0.7131,call in sick,112
19,0.7129,sandwich recipe,112
20,0.7124,texture sprayer,112
21,0.7123,puppy potty training,112
22,0.7122,owie,112
23,0.7098,messenger 6.2,112
24,0.7061,office stores,112
25,0.7061,super funny,112
26,0.706,hotels by,112
27,0.7031,crab salad,112
28,0.703,4450,112
29,0.7017,patty melt recipe,112
30,0.7015,garlic cheese bread,112
31,0.7011,next bike,112
32,0.701,hemp lotion,112
33,0.6999,powdered sugar frosting,112
34,0.6996,hash browns,112
35,0.6995,what is influenza,112
36,0.6994,mtx,112
37,0.6993,typing words,112
38,0.6984,patty melt,112
39,0.6976,beer floats,112
40,0.6959,stuffed pasta shells,112
41,0.6958,bobber,112
42,0.6951,calories in a chicken breast,112
43,0.695,christmas newsletter,112
44,0.6935,3/8 impact,112
45,0.6934,pasta shells,112
46,0.691,"office max,",112
47,0.6902,root beer floats,112
48,0.69,at cost,112
49,0.6895,subway logo,112
50,0.689,polar loop,112
51,0.6885,potluck ideas,112
52,0.6876,silica sand,112
53,0.6873,dog potty,112
54,0.687,scan to email,112
55,0.6869,las vegas shows january,112
56,0.6869,asus computer,112
57,0.6866,plot map,112
58,0.6863,titan,112
59,0.6858,tall can,112
60,0.6854,how to unplug,112
61,0.6853,free typing game,112
62,0.6852,4 pictures 1 word,112
63,0.6844,riu santa fe cabo,112
64,0.6844,msn winks,112
65,0.684,loin back ribs,112
66,0.6837,hotels by airport,112
67,0.6836,egg salad sandwiches,112
68,0.6834,cabinet design software,112
69,0.6832,orange peel texture,112
70,0.6831,time card template,112
71,0.6824,salad sandwich,112
72,0.6823,boiling eggs,112
73,0.6815,turkey in a bag,112
74,0.6814,wraps recipes,112
75,0.6814,rotini pasta,112
76,0.6813,your price,112
77,0.6812,brunette hair color,112
78,0.6811,pennsylvania abbreviation,112
79,0.6809,air temp sensor,112
80,0.6807,plugged nose,112
81,0.6803,msn messenger 6.2,112
82,0.6801,4 pics 1 word cheats,112
83,0.6801,games age of war,112
84,0.6798,2050,112
85,0.6798,cropper hopper,112
86,0.6797,chicken marinara,112
87,0.6796,how many satellites,112
88,0.6795,b-day cards,112
89,0.6794,officemax.com/maxperks,112
90,0.679,sub wiring,112
91,0.6783,tonight show with jay leno,112
92,0.678,alpine type r 12,112
93,0.6779,bake asparagus,112
94,0.6778,eclipse car audio,112
95,0.6777,chiropractic school,112
96,0.6768,scholarship essay examples,112
97,0.6768,french dip,112
98,0.6764,theater popcorn,112
99,0.6764,layered cake,112
0,0.6067,vital record,113
1,,,113
2,,,113
3,,,113
4,,,113
5,,,113
6,,,113
7,,,113
8,,,113
9,,,113
10,,,113
11,,,113
12,,,113
13,,,113
14,,,113
15,,,113
16,,,113
17,,,113
18,,,113
19,,,113
20,,,113
21,,,113
22,,,113
23,,,113
24,,,113
25,,,113
26,,,113
27,,,113
28,,,113
29,,,113
30,,,113
31,,,113
32,,,113
33,,,113
34,,,113
35,,,113
36,,,113
37,,,113
38,,,113
39,,,113
40,,,113
41,,,113
42,,,113
43,,,113
44,,,113
45,,,113
46,,,113
47,,,113
48,,,113
49,,,113
50,,,113
51,,,113
52,,,113
53,,,113
54,,,113
55,,,113
56,,,113
57,,,113
58,,,113
59,,,113
60,,,113
61,,,113
62,,,113
63,,,113
64,,,113
65,,,113
66,,,113
67,,,113
68,,,113
69,,,113
70,,,113
71,,,113
72,,,113
73,,,113
74,,,113
75,,,113
76,,,113
77,,,113
78,,,113
79,,,113
80,,,113
81,,,113
82,,,113
83,,,113
84,,,113
85,,,113
86,,,113
87,,,113
88,,,113
89,,,113
90,,,113
91,,,113
92,,,113
93,,,113
94,,,113
95,,,113
96,,,113
97,,,113
98,,,113
99,,,113
0,0.6727,yellow corn,114
1,0.6301,satellite signal,114
2,0.6297,treadmill for sale,114
3,0.6137,white german,114
4,0.6133,how many people die a day,114
5,0.6127,german shepherd for sale,114
6,0.6112,signal meter,114
7,0.6097,tires.,114
8,0.6067,tone loc,114
9,0.6056,adventures in missions,114
10,0.6055,a d a,114
11,0.6038,feed,114
12,0.6035,direct tv movies,114
13,0.6019,gl1800,114
14,0.6014,rat terriers,114
15,,,114
16,,,114
17,,,114
18,,,114
19,,,114
20,,,114
21,,,114
22,,,114
23,,,114
24,,,114
25,,,114
26,,,114
27,,,114
28,,,114
29,,,114
30,,,114
31,,,114
32,,,114
33,,,114
34,,,114
35,,,114
36,,,114
37,,,114
38,,,114
39,,,114
40,,,114
41,,,114
42,,,114
43,,,114
44,,,114
45,,,114
46,,,114
47,,,114
48,,,114
49,,,114
50,,,114
51,,,114
52,,,114
53,,,114
54,,,114
55,,,114
56,,,114
57,,,114
58,,,114
59,,,114
60,,,114
61,,,114
62,,,114
63,,,114
64,,,114
65,,,114
66,,,114
67,,,114
68,,,114
69,,,114
70,,,114
71,,,114
72,,,114
73,,,114
74,,,114
75,,,114
76,,,114
77,,,114
78,,,114
79,,,114
80,,,114
81,,,114
82,,,114
83,,,114
84,,,114
85,,,114
86,,,114
87,,,114
88,,,114
89,,,114
90,,,114
91,,,114
92,,,114
93,,,114
94,,,114
95,,,114
96,,,114
97,,,114
98,,,114
99,,,114
0,0.7396,go credit,115
1,0.7327,pallet of sod,115
2,0.7327,fire ant bite,115
3,0.7324,west at home,115
4,0.7317,go credit card,115
5,0.7317,ant bites,115
6,0.7305,labor finder,115
7,0.7272,fire ant,115
8,0.7267,southern music,115
9,0.7253,rooms to go,115
10,0.7251,rooms to go credit,115
11,0.7246,rooms to,115
12,0.7208,rooms to go coupons,115
13,0.7198,www.roomstogo.com,115
14,0.7195,rooms to go credit card,115
15,0.7177,ussery,115
16,0.7171,rooms 2 go,115
17,0.7158,indian hawthorne,115
18,0.7146,southern house spider,115
19,0.7134,roomstogo.com,115
20,0.7124,rooms2go,115
21,0.7123,fire ant killer,115
22,0.712,fire ant bites,115
23,0.7107,ant bite,115
24,0.7096,high school signing day,115
25,0.7091,rooms,115
26,0.709,rooms to go.com,115
27,0.7073,rooms to go kids,115
28,0.7066,to go kids,115
29,0.706,indigo snake,115
30,0.7055,go kids,115
31,0.7054,rooms to go furniture,115
32,0.7052,duke university tip,115
33,0.7049,sale off,115
34,0.7045,discount bread store,115
35,0.7042,grass care,115
36,0.704,college football scores 2012,115
37,0.7026,ant bites treatment,115
38,0.7021,2002 ford expedition,115
39,0.7019,overseas jobs,115
40,0.7017,fire ant sting,115
41,0.7016,room to go,115
42,0.7007,mexican petunia,115
43,0.7006,trumpet plant,115
44,0.7003,twice the ice,115
45,0.6997,belk locations,115
46,0.6995,paint and body shop,115
47,0.6987,bahiagrass,115
48,0.6985,westathome.com,115
49,0.6984,loropetalum,115
50,0.6981,ncaa football schedule,115
51,0.6979,what time does chick fil a open,115
52,0.6977,walgreens weekly ad,115
53,0.6977,central financial control,115
54,0.6976,walgreens weekly,115
55,0.6973,baby water moccasin,115
56,0.6971,asiatic jasmine,115
57,0.6968,banded water snake,115
58,0.6956,college football today,115
59,0.6956,plies music,115
60,0.6955,how to fry a turkey,115
61,0.6955,fire ants,115
62,0.6955,paint body,115
63,0.6952,black kow,115
64,0.6945,confederate jasmine,115
65,0.6943,southeastern freight,115
66,0.694,fire ant bait,115
67,0.6938,image herbicide,115
68,0.6938,natures own,115
69,0.693,angel trumpet,115
70,0.6929,first baptist jacksonville,115
71,0.6928,land foreclosures,115
72,0.6928,kill fire ants,115
73,0.6927,www.laquinta,115
74,0.6924,college football schedule,115
75,0.692,blended leather,115
76,0.6919,ligustrum,115
77,0.6918,crock pot black eyed peas,115
78,0.6917,shade tolerant grass,115
79,0.6907,flowers bread,115
80,0.6906,labor finders,115
81,0.6906,dog fennel,115
82,0.6898,grass types,115
83,0.6895,mac papers,115
84,0.6895,what is the first letter of a five letter word meaning big?,115
85,0.689,hwy,115
86,0.6884,paint & body shop,115
87,0.6883,fire ant control,115
88,0.6876,gheenoe boats,115
89,0.6874,how to get rid of fire ants,115
90,0.6871,kids rooms to go,115
91,0.6871,ilex vomitoria,115
92,0.6869,krystal burger,115
93,0.6862,lemon pepper,115
94,0.6861,gold grillz,115
95,0.6854,get rid of fire ants,115
96,0.6852,discount bakery,115
97,0.6851,quail recipes,115
98,0.6851,prime south,115
99,0.6848,southern equipment,115
0,0.6979,movie voices,116
1,0.6834,super bowl start,116
2,0.6823,super bowl start time,116
3,0.6746,kool aid playdough,116
4,0.67,sores,116
5,0.6659,movie up,116
6,0.6587,cottage cheese,116
7,0.6579,scrapbooking stores,116
8,0.657,get rid of cold sores,116
9,0.6562,canker sores,116
10,0.6525,tonight song,116
11,0.652,cartoon dinosaur,116
12,0.6511,how do i do a screenshot,116
13,0.6493,what does pm stand for,116
14,0.6481,little kid,116
15,0.648,constipated baby,116
16,0.6479,rolled ankle,116
17,0.6476,get rid of canker sores,116
18,0.6473,cartoon dog,116
19,0.6471,dinosaur names,116
20,0.647,i am awesome,116
21,0.6468,texas holdem hands,116
22,0.6467,rice chex,116
23,0.646,how to get rid of canker sores,116
24,0.6459,everything is awesome,116
25,0.6458,cook chicken in the oven,116
26,0.6455,dynamite song,116
27,0.6449,degrees celsius to fahrenheit,116
28,0.6448,movie line,116
29,0.6441,how many people live,116
30,0.6433,holdem hands,116
31,0.6427,how to get rid of cold sores,116
32,0.6419,2 player card games,116
33,0.6416,fun team,116
34,0.6407,best sugar cookie,116
35,0.6401,body store,116
36,0.6399,cool wallpaper,116
37,0.6399,baggie,116
38,0.6385,how fast do,116
39,0.6374,cartoon guy,116
40,0.6368,netgear default,116
41,0.6366,famous foot,116
42,0.6362,frozen bananas,116
43,0.6361,fun riddles,116
44,0.6356,holdem rules,116
45,0.6345,remedies for canker sores,116
46,0.6344,5 oz,116
47,0.6338,best sugar cookie recipe,116
48,0.6338,texas holdem rules,116
49,0.6335,canker,116
50,0.6333,calories in celery,116
51,0.633,good pick up lines,116
52,0.632,south america map,116
53,0.6315,baking chips,116
54,0.6313,fruits and veggies,116
55,0.6304,we are young by,116
56,0.6302,best frosting,116
57,0.6302,movie lines,116
58,0.6301,famous footwear,116
59,0.6297,how many in,116
60,0.6295,drew barrymore movies,116
61,0.6289,girl actors,116
62,0.6285,how many calories in an apple,116
63,0.6274,two player card games,116
64,0.6272,what does pm,116
65,0.6271,how many people live in,116
66,0.6271,dumb jokes,116
67,0.6264,card game rules,116
68,0.626,halloween kids,116
69,0.6257,how do they make,116
70,0.6243,how many cm in a foot,116
71,0.6243,what is wheat,116
72,0.6236,population of china,116
73,0.6234,yellow star,116
74,0.6225,far between,116
75,0.6221,team building games,116
76,0.6218,celsius to fahrenheit,116
77,0.6217,mints,116
78,0.6215,cake donut,116
79,0.6213,quick keys,116
80,0.6212,toffee,116
81,0.6208,how to broil chicken,116
82,0.6208,hot high school,116
83,0.6207,tallest,116
84,0.6205,get ride,116
85,0.6205,america map,116
86,0.6205,now what?,116
87,0.6205,fun movie,116
88,0.6202,40 degrees celsius,116
89,0.6202,pictionary words,116
90,0.6202,popcorn,116
91,0.6201,how many dogs,116
92,0.6198,footwear,116
93,0.6197,frosting with powdered sugar,116
94,0.6196,fun words,116
95,0.6194,googledocs.com,116
96,0.6194,food jokes,116
97,0.6192,movie history,116
98,0.6187,croods movie,116
99,0.6187,burrito recipe,116
0,,,117
1,,,117
2,,,117
3,,,117
4,,,117
5,,,117
6,,,117
7,,,117
8,,,117
9,,,117
10,,,117
11,,,117
12,,,117
13,,,117
14,,,117
15,,,117
16,,,117
17,,,117
18,,,117
19,,,117
20,,,117
21,,,117
22,,,117
23,,,117
24,,,117
25,,,117
26,,,117
27,,,117
28,,,117
29,,,117
30,,,117
31,,,117
32,,,117
33,,,117
34,,,117
35,,,117
36,,,117
37,,,117
38,,,117
39,,,117
40,,,117
41,,,117
42,,,117
43,,,117
44,,,117
45,,,117
46,,,117
47,,,117
48,,,117
49,,,117
50,,,117
51,,,117
52,,,117
53,,,117
54,,,117
55,,,117
56,,,117
57,,,117
58,,,117
59,,,117
60,,,117
61,,,117
62,,,117
63,,,117
64,,,117
65,,,117
66,,,117
67,,,117
68,,,117
69,,,117
70,,,117
71,,,117
72,,,117
73,,,117
74,,,117
75,,,117
76,,,117
77,,,117
78,,,117
79,,,117
80,,,117
81,,,117
82,,,117
83,,,117
84,,,117
85,,,117
86,,,117
87,,,117
88,,,117
89,,,117
90,,,117
91,,,117
92,,,117
93,,,117
94,,,117
95,,,117
96,,,117
97,,,117
98,,,117
99,,,117
0,0.7944,how to bake pumpkin seeds,118
1,0.7906,how to bake pumpkin,118
2,0.7874,bake pumpkin seeds,118
3,0.7754,bake pumpkin,118
4,0.7519,furnace parts,118
5,0.7489,bra and underwear,118
6,0.746,ford contour,118
7,0.7422,furnace troubleshooting,118
8,0.7411,chevy cruze diesel,118
9,0.7411,how much does a gallon of milk weigh,118
10,0.7395,uriah heep,118
11,0.7366,mix puppies for sale,118
12,0.7312,sloppy joe sauce,118
13,0.7304,1998 ford contour,118
14,0.7299,campfire recipes,118
15,0.7282,ecotec,118
16,0.7281,baking pumpkin seeds,118
17,0.7279,english to german,118
18,0.7257,truth and dare,118
19,0.7254,cheese broccoli,118
20,0.7252,fiero,118
21,0.7251,cruze diesel,118
22,0.7241,furnace thermostat,118
23,0.7237,1999 dodge neon,118
24,0.7225,homemade sloppy joe,118
25,0.7221,german holidays,118
26,0.7217,miche purse,118
27,0.7209,pontiac transport,118
28,0.7208,2003 pontiac vibe,118
29,0.7202,furnace problems,118
30,0.7194,samoyed puppies for sale,118
31,0.7189,two trailer park girls,118
32,0.7181,cat pumpkin,118
33,0.7178,tim allen,118
34,0.7155,1999 ford contour,118
35,0.7153,pontiac fiero,118
36,0.7148,heating blanket,118
37,0.7146,baked pumpkin seeds,118
38,0.7142,neon performance,118
39,0.7134,shadow ranch,118
40,0.7133,gmaw,118
41,0.7122,beef roast recipe,118
42,0.712,maps of germany,118
43,0.7119,bulk food,118
44,0.7117,chicken noodle soup recipe,118
45,0.7115,gm service,118
46,0.711,veggie tray,118
47,0.7106,hub nut,118
48,0.7102,gas cost,118
49,0.71,ted nugent,118
50,0.7098,limit switch,118
51,0.7097,tap chart,118
52,0.7094,pontiac vibe,118
53,0.7094,germany maps,118
54,0.7088,german girl names,118
55,0.7084,kromer,118
56,0.7081,caterpillar boots,118
57,0.7081,noodle soup recipe,118
58,0.708,fire rings,118
59,0.7079,secret of shadow ranch,118
60,0.7078,english to german translation,118
61,0.707,alice cooper poison,118
62,0.7063,schwinn bike,118
63,0.7063,dodge stealth,118
64,0.7061,aussiedoodle,118
65,0.706,german christmas,118
66,0.7047,the big lebowski quotes,118
67,0.7047,round the outside,118
68,0.7044,cherry pie,118
69,0.704,vinyl graphics,118
70,0.7037,fire ring,118
71,0.7033,cheese potato,118
72,0.7031,translator english to german,118
73,0.7028,du hast mich,118
74,0.7025,furnace fan,118
75,0.7025,jennifer chiaverini,118
76,0.7023,translator german to english,118
77,0.7015,peel hard boiled eggs,118
78,0.701,vibe reviews,118
79,0.7009,st bernard puppies,118
80,0.7007,ford probe,118
81,0.7002,hair crimper,118
82,0.6999,baking pumpkin,118
83,0.6994,cherry chip,118
84,0.6994,heep,118
85,0.6992,german to english,118
86,0.6988,german map,118
87,0.6985,pumpkin seeds recipe,118
88,0.6983,trailer park girls,118
89,0.6983,dodge shadow,118
90,0.6981,gopher guts,118
91,0.698,german to,118
92,0.6976,furnace blower,118
93,0.6973,2009 dodge caliber,118
94,0.697,in german,118
95,0.6969,furnace motor,118
96,0.6967,2001 pontiac aztek,118
97,0.6966,crockpot oatmeal,118
98,0.6962,german music,118
99,0.6961,chevy cavalier mpg,118
0,0.6289,farms for rent,119
1,0.628,ea active,119
2,0.6234,hepatic steatosis,119
3,0.6115,crinoline,119
4,0.6011,nascar store,119
5,,,119
6,,,119
7,,,119
8,,,119
9,,,119
10,,,119
11,,,119
12,,,119
13,,,119
14,,,119
15,,,119
16,,,119
17,,,119
18,,,119
19,,,119
20,,,119
21,,,119
22,,,119
23,,,119
24,,,119
25,,,119
26,,,119
27,,,119
28,,,119
29,,,119
30,,,119
31,,,119
32,,,119
33,,,119
34,,,119
35,,,119
36,,,119
37,,,119
38,,,119
39,,,119
40,,,119
41,,,119
42,,,119
43,,,119
44,,,119
45,,,119
46,,,119
47,,,119
48,,,119
49,,,119
50,,,119
51,,,119
52,,,119
53,,,119
54,,,119
55,,,119
56,,,119
57,,,119
58,,,119
59,,,119
60,,,119
61,,,119
62,,,119
63,,,119
64,,,119
65,,,119
66,,,119
67,,,119
68,,,119
69,,,119
70,,,119
71,,,119
72,,,119
73,,,119
74,,,119
75,,,119
76,,,119
77,,,119
78,,,119
79,,,119
80,,,119
81,,,119
82,,,119
83,,,119
84,,,119
85,,,119
86,,,119
87,,,119
88,,,119
89,,,119
90,,,119
91,,,119
92,,,119
93,,,119
94,,,119
95,,,119
96,,,119
97,,,119
98,,,119
99,,,119
0,0.6214,best places to live in texas,120
1,0.6212,blank multiplication chart,120
2,0.6154,sea world san,120
3,0.6033,seaworld san,120
4,0.6015,central de autobuses,120
5,,,120
6,,,120
7,,,120
8,,,120
9,,,120
10,,,120
11,,,120
12,,,120
13,,,120
14,,,120
15,,,120
16,,,120
17,,,120
18,,,120
19,,,120
20,,,120
21,,,120
22,,,120
23,,,120
24,,,120
25,,,120
26,,,120
27,,,120
28,,,120
29,,,120
30,,,120
31,,,120
32,,,120
33,,,120
34,,,120
35,,,120
36,,,120
37,,,120
38,,,120
39,,,120
40,,,120
41,,,120
42,,,120
43,,,120
44,,,120
45,,,120
46,,,120
47,,,120
48,,,120
49,,,120
50,,,120
51,,,120
52,,,120
53,,,120
54,,,120
55,,,120
56,,,120
57,,,120
58,,,120
59,,,120
60,,,120
61,,,120
62,,,120
63,,,120
64,,,120
65,,,120
66,,,120
67,,,120
68,,,120
69,,,120
70,,,120
71,,,120
72,,,120
73,,,120
74,,,120
75,,,120
76,,,120
77,,,120
78,,,120
79,,,120
80,,,120
81,,,120
82,,,120
83,,,120
84,,,120
85,,,120
86,,,120
87,,,120
88,,,120
89,,,120
90,,,120
91,,,120
92,,,120
93,,,120
94,,,120
95,,,120
96,,,120
97,,,120
98,,,120
99,,,120
0,0.6198,fabulous floors,121
1,,,121
2,,,121
3,,,121
4,,,121
5,,,121
6,,,121
7,,,121
8,,,121
9,,,121
10,,,121
11,,,121
12,,,121
13,,,121
14,,,121
15,,,121
16,,,121
17,,,121
18,,,121
19,,,121
20,,,121
21,,,121
22,,,121
23,,,121
24,,,121
25,,,121
26,,,121
27,,,121
28,,,121
29,,,121
30,,,121
31,,,121
32,,,121
33,,,121
34,,,121
35,,,121
36,,,121
37,,,121
38,,,121
39,,,121
40,,,121
41,,,121
42,,,121
43,,,121
44,,,121
45,,,121
46,,,121
47,,,121
48,,,121
49,,,121
50,,,121
51,,,121
52,,,121
53,,,121
54,,,121
55,,,121
56,,,121
57,,,121
58,,,121
59,,,121
60,,,121
61,,,121
62,,,121
63,,,121
64,,,121
65,,,121
66,,,121
67,,,121
68,,,121
69,,,121
70,,,121
71,,,121
72,,,121
73,,,121
74,,,121
75,,,121
76,,,121
77,,,121
78,,,121
79,,,121
80,,,121
81,,,121
82,,,121
83,,,121
84,,,121
85,,,121
86,,,121
87,,,121
88,,,121
89,,,121
90,,,121
91,,,121
92,,,121
93,,,121
94,,,121
95,,,121
96,,,121
97,,,121
98,,,121
99,,,121
0,0.6278,leather upholstery,122
1,0.6241,furniture legs,122
2,0.6194,laquinta.com,122
3,0.601,chair for sale,122
4,,,122
5,,,122
6,,,122
7,,,122
8,,,122
9,,,122
10,,,122
11,,,122
12,,,122
13,,,122
14,,,122
15,,,122
16,,,122
17,,,122
18,,,122
19,,,122
20,,,122
21,,,122
22,,,122
23,,,122
24,,,122
25,,,122
26,,,122
27,,,122
28,,,122
29,,,122
30,,,122
31,,,122
32,,,122
33,,,122
34,,,122
35,,,122
36,,,122
37,,,122
38,,,122
39,,,122
40,,,122
41,,,122
42,,,122
43,,,122
44,,,122
45,,,122
46,,,122
47,,,122
48,,,122
49,,,122
50,,,122
51,,,122
52,,,122
53,,,122
54,,,122
55,,,122
56,,,122
57,,,122
58,,,122
59,,,122
60,,,122
61,,,122
62,,,122
63,,,122
64,,,122
65,,,122
66,,,122
67,,,122
68,,,122
69,,,122
70,,,122
71,,,122
72,,,122
73,,,122
74,,,122
75,,,122
76,,,122
77,,,122
78,,,122
79,,,122
80,,,122
81,,,122
82,,,122
83,,,122
84,,,122
85,,,122
86,,,122
87,,,122
88,,,122
89,,,122
90,,,122
91,,,122
92,,,122
93,,,122
94,,,122
95,,,122
96,,,122
97,,,122
98,,,122
99,,,122
0,,,123
1,,,123
2,,,123
3,,,123
4,,,123
5,,,123
6,,,123
7,,,123
8,,,123
9,,,123
10,,,123
11,,,123
12,,,123
13,,,123
14,,,123
15,,,123
16,,,123
17,,,123
18,,,123
19,,,123
20,,,123
21,,,123
22,,,123
23,,,123
24,,,123
25,,,123
26,,,123
27,,,123
28,,,123
29,,,123
30,,,123
31,,,123
32,,,123
33,,,123
34,,,123
35,,,123
36,,,123
37,,,123
38,,,123
39,,,123
40,,,123
41,,,123
42,,,123
43,,,123
44,,,123
45,,,123
46,,,123
47,,,123
48,,,123
49,,,123
50,,,123
51,,,123
52,,,123
53,,,123
54,,,123
55,,,123
56,,,123
57,,,123
58,,,123
59,,,123
60,,,123
61,,,123
62,,,123
63,,,123
64,,,123
65,,,123
66,,,123
67,,,123
68,,,123
69,,,123
70,,,123
71,,,123
72,,,123
73,,,123
74,,,123
75,,,123
76,,,123
77,,,123
78,,,123
79,,,123
80,,,123
81,,,123
82,,,123
83,,,123
84,,,123
85,,,123
86,,,123
87,,,123
88,,,123
89,,,123
90,,,123
91,,,123
92,,,123
93,,,123
94,,,123
95,,,123
96,,,123
97,,,123
98,,,123
99,,,123
0,0.822,tightness,124
1,0.8094,frequent bowel movements,124
2,0.8018,chicken quesadilla recipe,124
3,0.7996,nerve in neck,124
4,0.7957,chest discomfort,124
5,0.7934,flintstones vitamins,124
6,0.792,quesadilla recipe,124
7,0.7917,pain in thigh,124
8,0.7888,pinched nerve in neck,124
9,0.7875,chicken quesadilla,124
10,0.7866,drain flies,124
11,0.7837,chest tightness,124
12,0.7835,activia yogurt,124
13,0.7766,miss mary,124
14,0.7728,bruce flooring,124
15,0.7725,grass lyrics,124
16,0.7716,leaving for,124
17,0.7709,pain in ankle,124
18,0.7704,hazing,124
19,0.7699,groin,124
20,0.7675,upper thigh,124
21,0.7668,beach towels,124
22,0.7647,dining room chair,124
23,0.7641,visit disney,124
24,0.7636,urination,124
25,0.7634,urinary tract infection symptoms,124
26,0.7633,key west resorts,124
27,0.7632,pain in back of head,124
28,0.7628,president is black,124
29,0.7624,tract infection symptoms,124
30,0.7624,disney vacation,124
31,0.7623,one a day,124
32,0.7619,calf muscle pain,124
33,0.7619,cut grass,124
34,0.7617,my president is black,124
35,0.7611,undercover tourist,124
36,0.7607,magic your way,124
37,0.7602,mary beth,124
38,0.76,tightness in chest,124
39,0.7596,neck pain,124
40,0.759,activia,124
41,0.759,florida resorts,124
42,0.7583,large duffel,124
43,0.7582,invitations by,124
44,0.7579,thigh pain,124
45,0.7574,second child,124
46,0.7571,there it,124
47,0.7561,one a,124
48,0.755,caltrate,124
49,0.754,kay jeweler,124
50,0.7526,pain in knee,124
51,0.7525,egg and cheese,124
52,0.7522,beach towel,124
53,0.7519,floaters,124
54,0.7517,frequent urination,124
55,0.7515,tingling,124
56,0.7512,bench pressing,124
57,0.7498,expectant,124
58,0.7493,wicker furniture,124
59,0.7479,window treatment,124
60,0.7477,white wicker,124
61,0.7475,pain in big toe,124
62,0.7467,class of 2015,124
63,0.7465,my president,124
64,0.7463,pain in back,124
65,0.746,raining men,124
66,0.746,central to eastern,124
67,0.7459,el paso taco,124
68,0.7459,best disney resort,124
69,0.7458,urinary tract,124
70,0.7458,tingling in legs,124
71,0.7444,visit disney world,124
72,0.7443,grunting,124
73,0.7435,spot on tongue,124
74,0.7433,key west vacation packages,124
75,0.7427,beach bags,124
76,0.7427,key west all inclusive,124
77,0.7416,contact dermatitis,124
78,0.7409,lysol,124
79,0.7408,vera bradley large duffel,124
80,0.7407,breakthrough bleeding,124
81,0.7406,tide detergent,124
82,0.7405,renovation ideas,124
83,0.7404,isolated thunderstorms,124
84,0.7402,the day before,124
85,0.7395,pain in heel,124
86,0.7392,pain in ear,124
87,0.7386,lipitor,124
88,0.7385,chetry,124
89,0.7384,leaving,124
90,0.738,orlando vacations,124
91,0.738,honor society,124
92,0.7376,pandora bracelet charms,124
93,0.7374,stage 4 lung cancer,124
94,0.7373,vera bradley,124
95,0.7373,dining plan,124
96,0.7372,urinary tract infection,124
97,0.7371,longhorn steakhouse menu,124
98,0.7369,foyers,124
99,0.7368,urge to urinate,124
0,0.7133,some cut,125
1,0.7093,most known unknown,125
2,0.7017,ape shoes,125
3,0.7003,chuck e. cheese,125
4,0.6911,make tuna salad,125
5,0.6896,bapes shoes,125
6,0.6842,last 2 walk,125
7,0.6814,atl soundtrack,125
8,0.6807,atomic dog,125
9,0.6799,elementary school yearbook,125
10,0.6776,lookin boy lyrics,125
11,0.676,look at me now remix,125
12,0.6745,peter bible,125
13,0.6713,known unknown,125
14,0.6711,you are worthy of my praise,125
15,0.6705,rock her hips,125
16,0.6696,forrest gump cast,125
17,0.6694,father son and holy spirit,125
18,0.6679,biggest rims,125
19,0.6669,106th and park,125
20,0.6655,military cake,125
21,0.6649,36 mafia,125
22,0.6646,biblical verse,125
23,0.6631,saints row cheat codes,125
24,0.661,cook fried chicken,125
25,0.6607,birthday sash,125
26,0.6605,up in it wiz,125
27,0.66,good r&b songs,125
28,0.6599,shaq shoes,125
29,0.6596,my homies lyrics,125
30,0.659,r/b,125
31,0.6575,advance payday,125
32,0.6571,died for our sins,125
33,0.6564,trillville,125
34,0.6553,20 in rims,125
35,0.6551,pineapple cheesecake,125
36,0.6549,shawnna,125
37,0.6544,homophones games,125
38,0.6534,bell number,125
39,0.6524,taco bell menu prices,125
40,0.6523,1995 impala,125
41,0.6521,plus clothes,125
42,0.6519,speed card game online,125
43,0.6517,what is jesus,125
44,0.6515,soulja boy download,125
45,0.6515,college universities,125
46,0.6514,body central dresses,125
47,0.6509,rock your hips,125
48,0.6506,holy is the lord lyrics,125
49,0.6506,short prayer,125
50,0.6504,chuck e cheese birthday party,125
51,0.6503,oral drug test,125
52,0.6492,can goods,125
53,0.6492,spicy fried chicken,125
54,0.6485,pretty boy,125
55,0.6484,michael jackson vs,125
56,0.6483,clear sticky discharge,125
57,0.648,fresenius dialysis,125
58,0.6478,kenny brown,125
59,0.6475,mocha frappuccino recipe,125
60,0.6472,chuck e cheese,125
61,0.6466,e cheese,125
62,0.6465,play mcdonalds game,125
63,0.6462,malls,125
64,0.6462,what is logistics,125
65,0.6461,lookin boy,125
66,0.6459,chuck e,125
67,0.6456,1987 cutlass supreme,125
68,0.6456,1987 cutlass,125
69,0.6454,military t shirts,125
70,0.6451,latest rap,125
71,0.6449,factory tint,125
72,0.6445,ludacris new,125
73,0.6442,fight night round 4 cheats,125
74,0.6433,katt williams american hustle,125
75,0.6431,taco bell number,125
76,0.6425,temple of the holy spirit,125
77,0.6421,85 monte carlo,125
78,0.6419,ss custom,125
79,0.6417,urban hip hop,125
80,0.6416,master p lyrics,125
81,0.6414,modick.net,125
82,0.6413,pay stub online,125
83,0.6411,fried turkey recipes,125
84,0.641,kc and jojo all my life,125
85,0.6409,need loan,125
86,0.6408,monopoly 2009,125
87,0.6406,hayabusa motorcycle,125
88,0.6405,up in it wiz khalifa,125
89,0.6405,shoot lyrics,125
90,0.6402,project pat lyrics,125
91,0.6401,www.yahoo messenger.com,125
92,0.6396,papa john coupons,125
93,0.6393,r&b top,125
94,0.6392,drag bikes,125
95,0.6391,xd diesel,125
96,0.6391,tattoo half sleeve,125
97,0.639,friend of god lyrics,125
98,0.6385,the poor in spirit,125
99,0.6383,what kin,125
0,0.6567,russo japanese,126
1,0.6545,russo japanese war,126
2,0.6544,chicago format,126
3,0.6339,my love is like,126
4,0.6334,stipend,126
5,0.6295,muscle spasm,126
6,0.6268,international dyslexia,126
7,0.6227,international dyslexia association,126
8,0.6194,chorus,126
9,0.6171,ph paper,126
10,0.6149,digital prints,126
11,0.6143,earring,126
12,0.614,sense of,126
13,0.6136,heavy objects,126
14,0.6122,liver toxicity,126
15,0.6113,long way to go,126
16,0.6093,grandfather in,126
17,0.606,island storm,126
18,0.6059,stew in crock pot,126
19,0.6051,nerrs,126
20,0.6033,educational program,126
21,0.601,primary sources,126
22,0.6003,silver earrings,126
23,,,126
24,,,126
25,,,126
26,,,126
27,,,126
28,,,126
29,,,126
30,,,126
31,,,126
32,,,126
33,,,126
34,,,126
35,,,126
36,,,126
37,,,126
38,,,126
39,,,126
40,,,126
41,,,126
42,,,126
43,,,126
44,,,126
45,,,126
46,,,126
47,,,126
48,,,126
49,,,126
50,,,126
51,,,126
52,,,126
53,,,126
54,,,126
55,,,126
56,,,126
57,,,126
58,,,126
59,,,126
60,,,126
61,,,126
62,,,126
63,,,126
64,,,126
65,,,126
66,,,126
67,,,126
68,,,126
69,,,126
70,,,126
71,,,126
72,,,126
73,,,126
74,,,126
75,,,126
76,,,126
77,,,126
78,,,126
79,,,126
80,,,126
81,,,126
82,,,126
83,,,126
84,,,126
85,,,126
86,,,126
87,,,126
88,,,126
89,,,126
90,,,126
91,,,126
92,,,126
93,,,126
94,,,126
95,,,126
96,,,126
97,,,126
98,,,126
99,,,126
0,0.7368,quicksand lyrics,127
1,0.7295,okay i believe you,127
2,0.7231,crazy joe,127
3,0.7192,london beckoned,127
4,0.7158,emarosa lyrics,127
5,0.7155,wkd,127
6,0.7154,degausser lyrics,127
7,0.714,tongues lyrics,127
8,0.7139,knapp shoes,127
9,0.7107,westwood freestyle,127
10,0.7097,ghost man,127
11,0.7081,three heads,127
12,0.7058,band tee shirts,127
13,0.7043,small bed,127
14,0.7033,dream.,127
15,0.7024,sowing season lyrics,127
16,0.7023,pick up truck bed,127
17,0.7022,aol profile,127
18,0.7019,ebgames.com,127
19,0.7019,just in love,127
20,0.7017,reminder lyrics,127
21,0.7011,vaffanculo,127
22,0.7008,helga pataki,127
23,0.7001,belly shirt,127
24,0.6998,heaven help us,127
25,0.6992,weekly salary,127
26,0.6984,a synagogue,127
27,0.6981,aol\,127
28,0.6981,a walk through hell lyrics,127
29,0.6977,lyrics bayside,127
30,0.6969,asher,127
31,0.6964,eli from degrassi,127
32,0.6961,dark victory,127
33,0.6959,losing my,127
34,0.6958,grodd,127
35,0.6952,old aol,127
36,0.6947,tu sei,127
37,0.6939,the torah,127
38,0.6937,amsterdam vacation,127
39,0.6934,aol profiles,127
40,0.6933,francis joseph,127
41,0.6923,spider-man,127
42,0.6916,jelly cookies,127
43,0.6915,i will play my game beneath the spin light,127
44,0.6914,est?,127
45,0.6914,prodigy lyrics,127
46,0.6904,spin light,127
47,0.6903,on the dancefloor lyrics,127
48,0.6902,o nuts,127
49,0.6895,the addams family musical,127
50,0.6885,baby you wouldnt last a minute,127
51,0.6883,change purse,127
52,0.6881,circle the drain lyrics,127
53,0.6879,in a glass house,127
54,0.6876,the menorah,127
55,0.6874,believe you,127
56,0.6868,its not right,127
57,0.6868,hbo live,127
58,0.6867,barrett foa,127
59,0.6863,the dreams,127
60,0.6861,mustache trimmer,127
61,0.6859,new york central railroad,127
62,0.6857,not for me,127
63,0.6856,boardwalk empire wiki,127
64,0.685,nj legion iced tea,127
65,0.685,aol password,127
66,0.6849,gimme some more,127
67,0.6839,coupons and codes,127
68,0.6838,everytime i die lyrics,127
69,0.6834,unsend an email,127
70,0.6831,sic transit gloria lyrics,127
71,0.6831,custom hoodie,127
72,0.6827,lab 7,127
73,0.6826,3rd bass,127
74,0.6823,fire gloves,127
75,0.6823,bear vs shark,127
76,0.6823,losing my religion lyrics,127
77,0.6823,battle of the planets,127
78,0.6822,do the clocks go back,127
79,0.6819,pacific to eastern time,127
80,0.6818,chicken with garlic,127
81,0.6817,old navy flip flops,127
82,0.6816,destined to be,127
83,0.6814,natali germanotta,127
84,0.6813,closure in moscow,127
85,0.6811,frankfurters,127
86,0.681,if i could go,127
87,0.6807,aol.comn,127
88,0.6803,aol member,127
89,0.68,female foot,127
90,0.6799,doo wop music,127
91,0.6797,aol.co m,127
92,0.6795,estate lyrics,127
93,0.6795,frank sinatra my way,127
94,0.6794,lyrics childish gambino,127
95,0.6792,brand new tour dates,127
96,0.679,repair status,127
97,0.6785,shady 2.0,127
98,0.6785,i prefer,127
99,0.6783,adopt puppies,127
0,0.7565,guzowski,128
1,0.7335,smigelski,128
2,0.7278,jokerit,128
3,0.7191,emu stinger,128
4,0.7179,saab warranty,128
5,0.7172,where do skunks live,128
6,0.7144,tomaszewski,128
7,0.712,saab 2008,128
8,0.7104,local fireworks,128
9,0.7096,spring ahead 2013,128
10,0.703,puch mopeds,128
11,0.6998,2010 saab 9-5,128
12,0.6994,joe donovan,128
13,0.6993,hummingbird clearwing,128
14,0.6992,saab 2007,128
15,0.6954,slovenia hockey,128
16,0.6954,nhl 99,128
17,0.6949,heating registers,128
18,0.6945,extang tonneau cover,128
19,0.6938,nut free snacks,128
20,0.6921,snowball gun,128
21,0.692,saab 97,128
22,0.6884,is a square a rhombus,128
23,0.6876,chimney brick,128
24,0.6875,list of things to bring to college,128
25,0.6875,circle protractor,128
26,0.6864,2008 saab 93,128
27,0.6864,ncaa division 3 swimming,128
28,0.6863,reebok 4k,128
29,0.6858,witkowski,128
30,0.6856,rydzewski,128
31,0.6847,nowinski,128
32,0.6846,pawlak,128
33,0.6844,nostrovia,128
34,0.6843,remote starter install,128
35,0.6837,fireworks 2012,128
36,0.6836,home links,128
37,0.6831,grzelak,128
38,0.6825,hockey defenseman,128
39,0.6824,balloon construction,128
40,0.6822,orosz,128
41,0.6819,arnold palmer half and half,128
42,0.6799,curtain tiers,128
43,0.6796,halo mike posner,128
44,0.6792,assembly magazine,128
45,0.6784,do ticks jump,128
46,0.6783,model railroad shows,128
47,0.678,lyrics let me be the one,128
48,0.6779,eve 6 heres to the night,128
49,0.6776,student reference book,128
50,0.6776,dembrowski,128
51,0.6773,polish currency,128
52,0.6769,kapusta recipe,128
53,0.6759,florida airfare,128
54,0.6758,pre bent brake lines,128
55,0.6757,too much snow,128
56,0.6753,need passport for canada,128
57,0.675,ginger gold apple,128
58,0.6749,toska,128
59,0.6748,f550 dump truck,128
60,0.6748,toe warmer,128
61,0.6734,jamie mcgruffy,128
62,0.673,calcium magnesium acetate,128
63,0.6729,wallmate,128
64,0.6725,hummingbird clearwing moth,128
65,0.6725,turkey trot 2012,128
66,0.6722,good humidity level,128
67,0.6717,apple cider nutrition,128
68,0.6712,stanley cup pictures,128
69,0.6707,omnigraphics,128
70,0.6706,quiet dehumidifier,128
71,0.6706,solak,128
72,0.6702,irish wool sweaters,128
73,0.6701,erin kelly,128
74,0.6698,hockey online games,128
75,0.6696,saab 9-7,128
76,0.6693,green alligators and long necked geese,128
77,0.6693,hockey scholarships,128
78,0.6692,gurski,128
79,0.6692,the meanest of times,128
80,0.6691,fastest slap shot,128
81,0.6687,warrior gloves,128
82,0.6682,carraig donn,128
83,0.6681,disco pogo lyrics,128
84,0.668,winter fleece,128
85,0.6674,green biscuit,128
86,0.6673,william donahue,128
87,0.6672,nhl playoff results,128
88,0.667,kaminski,128
89,0.667,nhl faceoff,128
90,0.6669,moldy basement,128
91,0.6667,shore radio,128
92,0.6663,saint joseph parish,128
93,0.6662,kellogg tour,128
94,0.6661,monster sweatshirt,128
95,0.666,weather in florida in february,128
96,0.6656,nhl memes,128
97,0.6656,driveway marker,128
98,0.6656,traversee,128
99,0.6654,classic toy,128
0,0.6887,storm forecast,129
1,0.684,lice bites,129
2,0.6811,pineapple rum,129
3,0.6803,shake ya tailfeather,129
4,0.6794,postal worker,129
5,0.6752,lean on me lyrics,129
6,0.6698,mildew remover,129
7,0.6675,dry wet,129
8,0.6668,figaro chain,129
9,0.6662,football colleges,129
10,0.6622,swollen ear,129
11,0.6607,you come,129
12,0.6605,ceiling repair,129
13,0.6598,diana degarmo,129
14,0.6592,colors that match,129
15,0.657,red cardinal,129
16,0.6545,my life your entertainment,129
17,0.6543,damp rid,129
18,0.6539,pooh birthday,129
19,0.6523,head nurse,129
20,0.6513,itchy nose,129
21,0.6497,stores with free shipping,129
22,0.6492,lyrics t.i,129
23,0.6485,gnc protein,129
24,0.6476,1988 monte carlo,129
25,0.6466,give up lyrics,129
26,0.6465,here and now lyrics,129
27,0.6438,gnc amplified,129
28,0.6428,like you do lyrics,129
29,0.6424,you gotta be,129
30,0.642,it rains,129
31,0.6408,the haters,129
32,0.6399,right side of brain,129
33,0.6399,gotta be,129
34,0.639,the right decision,129
35,0.6378,lyrics jessie,129
36,0.6367,no daddy,129
37,0.6357,i just wanna be,129
38,0.6354,right decision,129
39,0.6353,hard to say,129
40,0.6351,alz,129
41,0.6342,so good,129
42,0.634,lyrics to if i were a boy,129
43,0.634,gold prom dress,129
44,0.6336,burn by usher,129
45,0.6332,never ever lyrics,129
46,0.6323,always be,129
47,0.6322,jessica simpson and nick,129
48,0.6317,tightness,129
49,0.6317,you are my everything lyrics,129
50,0.6314,walmart futon,129
51,0.6312,walt disney resort,129
52,0.6296,always be my baby,129
53,0.629,fish commercial,129
54,0.629,2011 nissan rogue,129
55,0.6285,always be my baby lyrics,129
56,0.6283,earring hole,129
57,0.6282,housing number,129
58,0.6279,you will always be,129
59,0.6278,what it is,129
60,0.6278,corny love,129
61,0.6277,fading lyrics,129
62,0.6275,tinea versicolor,129
63,0.6274,peeling skin,129
64,0.6273,everything lyrics,129
65,0.6251,stay fly lyrics,129
66,0.6247,rust proof,129
67,0.6245,gnc lean,129
68,0.6244,commercial lyrics,129
69,0.6243,aluminum gutters,129
70,0.6242,matching colors,129
71,0.6239,calamine lotion,129
72,0.6235,shark fish,129
73,0.623,end of the road,129
74,0.6228,get loose lyrics,129
75,0.6228,know me,129
76,0.6222,urge to urinate,129
77,0.622,heavy lyrics,129
78,0.6218,buy u a drink,129
79,0.6215,ez up tent,129
80,0.6212,k9 advantix,129
81,0.6211,turtle egg,129
82,0.621,for you i will,129
83,0.6209,microsoft excel 2003,129
84,0.6206,prince harry girlfriend,129
85,0.6204,i wonder what,129
86,0.6203,the whisper song,129
87,0.6203,what i gotta do,129
88,0.6192,like you lyrics,129
89,0.6186,closet space,129
90,0.6185,swollen groin,129
91,0.6185,lean wit it rock wit it lyrics,129
92,0.6178,my neck my back lyrics,129
93,0.6174,end of the road lyrics,129
94,0.6173,itchy bumps,129
95,0.6171,fried chicken wings,129
96,0.617,treat you right,129
97,0.6169,causes of uti,129
98,0.6165,class of 1984,129
99,0.6164,flee,129
0,0.6466,mychickfilavisit,130
1,0.6454,creflo dollar ministries,130
2,0.6437,jentezen,130
3,0.6418,dollar ministries,130
4,0.6413,jentezen franklin,130
5,0.6341,make man,130
6,0.6323,www.cfahome.com,130
7,0.6321,threatt,130
8,0.6305,creflo dollar,130
9,0.6297,creflo,130
10,0.6285,912 area code,130
11,0.6281,mycfavisit.com,130
12,0.628,912 area,130
13,0.627,www.mychickfilavisit.com,130
14,0.6256,cash manager,130
15,0.6244,malani,130
16,0.6212,aiu,130
17,0.621,football classic,130
18,0.6202,roaches,130
19,0.6198,roach tablets,130
20,0.6191,cola,130
21,0.6185,glory glory,130
22,0.6181,chick fil a calendar,130
23,0.6162,books a million locations,130
24,0.6154,cfahome,130
25,0.6149,salvation army southern territory,130
26,0.6148,ashley smith,130
27,0.6147,yellow jackets football,130
28,0.6145,calories in chick fil a,130
29,0.6143,free number,130
30,0.6142,chick fil a scholarship,130
31,0.614,belk locations,130
32,0.6139,chick fil a spicy chicken,130
33,0.6138,peeples,130
34,0.6134,lyrics travis,130
35,0.6134,mps auto salvage,130
36,0.6128,chargrilled chicken,130
37,0.6125,321hiphop,130
38,0.6122,mykko montana do it,130
39,0.6119,chosen one future,130
40,0.6114,aiu access card,130
41,0.611,carnation milk,130
42,0.6102,dj service pack,130
43,0.6101,reprimanded,130
44,0.6098,herschel,130
45,0.6098,air force bases in georgia,130
46,0.6097,paula white,130
47,0.6091,black stud,130
48,0.6088,toll free number,130
49,0.6086,mcleod bethune,130
50,0.6086,termite protection,130
51,0.6085,travis porter download,130
52,0.6085,mary mcleod bethune,130
53,0.6081,roach infestation,130
54,0.6078,chick fil a sandwich,130
55,0.6078,a diva,130
56,0.6078,ashworth college,130
57,0.6071,early stages of pregnancy,130
58,0.6071,montana do it,130
59,0.607,aiu access,130
60,0.6065,chick-fil-a,130
61,0.6062,north baptist church,130
62,0.6061,aqua blue,130
63,0.6059,changers,130
64,0.6059,travis porter,130
65,0.6058,eating pork,130
66,0.6058,mary mcleod,130
67,0.6058,creflodollarministries.org,130
68,0.6058,eddie long,130
69,0.6056,side girl,130
70,0.605,mud bog,130
71,0.6049,chick-fil-a chicken,130
72,0.6046,is it raining,130
73,0.6045,herschel walker,130
74,0.604,chick fil a chicken salad,130
75,0.6037,chick-fil-a.com,130
76,0.6025,zoysia,130
77,0.6022,bishop eddie,130
78,0.6022,kill roaches,130
79,0.6022,how to make boiled peanuts,130
80,0.601,apple bottoms,130
81,0.6007,beulah baptist,130
82,0.6004,porter lyrics,130
83,0.6003,chick fil a chicken,130
84,0.6002,eddie l long,130
85,0.6001,the way you do,130
86,0.6001,roach gel,130
87,0.6001,kebo gotti,130
88,,,130
89,,,130
90,,,130
91,,,130
92,,,130
93,,,130
94,,,130
95,,,130
96,,,130
97,,,130
98,,,130
99,,,130
0,0.6869,krist,131
1,0.668,sexist,131
2,0.6679,cherry coffee,131
3,0.6677,starlings,131
4,0.6565,not happening,131
5,0.6537,msn.com weather,131
6,0.6426,county fair,131
7,0.6383,basement bedroom,131
8,0.6382,berlin olympics,131
9,0.637,super bowl ad,131
10,0.635,make hay,131
11,0.6324,random letter generator,131
12,0.6308,poverty facts,131
13,0.6301,gsvr,131
14,0.629,jordan wings,131
15,0.6277,how to make hemp bracelets,131
16,0.627,february 14th,131
17,0.6242,womens sweatshirt,131
18,0.6206,rascal scooter,131
19,0.6173,gatorade water,131
20,0.6168,bac chart,131
21,0.6166,make hemp bracelets,131
22,0.6159,library table,131
23,0.6141,whack a mole,131
24,0.6118,wood board,131
25,0.6117,barn find,131
26,0.6113,private practice episodes,131
27,0.6104,and tango makes three,131
28,0.6099,drinking team,131
29,0.6094,die-cast,131
30,0.6087,list of servers,131
31,0.6082,wall clock,131
32,0.6072,williraye,131
33,0.6071,oak tv,131
34,0.6067,tango makes three,131
35,0.6067,jo morton,131
36,0.6064,culture of poverty,131
37,0.6057,kevin farley,131
38,0.6053,random letter,131
39,0.6051,danko jones,131
40,0.605,dorset sheep,131
41,0.6048,garden catalog,131
42,0.6035,coleman roadtrip,131
43,0.6028,1 %,131
44,0.6013,poverty line,131
45,0.601,arvn,131
46,0.6006,demo derby cars,131
47,0.6002,tomato salad recipe,131
48,,,131
49,,,131
50,,,131
51,,,131
52,,,131
53,,,131
54,,,131
55,,,131
56,,,131
57,,,131
58,,,131
59,,,131
60,,,131
61,,,131
62,,,131
63,,,131
64,,,131
65,,,131
66,,,131
67,,,131
68,,,131
69,,,131
70,,,131
71,,,131
72,,,131
73,,,131
74,,,131
75,,,131
76,,,131
77,,,131
78,,,131
79,,,131
80,,,131
81,,,131
82,,,131
83,,,131
84,,,131
85,,,131
86,,,131
87,,,131
88,,,131
89,,,131
90,,,131
91,,,131
92,,,131
93,,,131
94,,,131
95,,,131
96,,,131
97,,,131
98,,,131
99,,,131
0,0.7083,bake corn,132
1,0.7026,top gun 2,132
2,0.6956,white chocolate mocha,132
3,0.6872,check ups,132
4,0.6814,chocolate mocha,132
5,0.679,99 chevy tahoe,132
6,0.6727,how many mile,132
7,0.6668,eye boogers,132
8,0.6637,chicken fettuccine alfredo,132
9,0.6621,tummy ache,132
10,0.6575,headlight fuse,132
11,0.6551,3820,132
12,0.6526,steak temperature,132
13,0.6523,diet drops,132
14,0.65,2001 yukon,132
15,0.6499,3006,132
16,0.6468,truck shops,132
17,0.6466,earnest money,132
18,0.6452,jl audio w7,132
19,0.6442,boat storage,132
20,0.6438,drive through,132
21,0.641,fn57,132
22,0.6386,haul,132
23,0.6384,white mocha,132
24,0.6381,"office depot,",132
25,0.6379,online typing test,132
26,0.6372,tug toner,132
27,0.6359,aero precision,132
28,0.6354,cashiers checks,132
29,0.6343,f150 2005,132
30,0.6339,boat repair,132
31,0.6314,yamaha dealership,132
32,0.6314,family law attorney,132
33,0.631,5.7 pistol,132
34,0.6307,2610,132
35,0.6292,weight loss drops,132
36,0.628,us postmaster,132
37,0.6262,medium rare steak,132
38,0.6262,what day is easter,132
39,0.626,mexican soup,132
40,0.6258,satellite dish,132
41,0.6253,fuel capacity,132
42,0.6252,monthly hotel,132
43,0.6251,baby desert eagle,132
44,0.625,xdm .40,132
45,0.6237,2006 expedition,132
46,0.622,fast internet,132
47,0.6217,my spark,132
48,0.6203,hcg drops,132
49,0.6202,2005 ford expedition,132
50,0.6197,epsom salt bath,132
51,0.6195,baby eagle,132
52,0.6195,2006 yukon,132
53,0.6195,p90 gun,132
54,0.6193,3424,132
55,0.619,wells fargo home loan,132
56,0.6189,free online typing test,132
57,0.6188,2004 expedition,132
58,0.6187,mitsubishi montero,132
59,0.6177,conture,132
60,0.6176,pioneer car stereo,132
61,0.6174,4 pic 1 word cheats,132
62,0.6172,m365,132
63,0.6172,ford expedition,132
64,0.6171,jericho 941,132
65,0.6167,home interest,132
66,0.6163,007 movie,132
67,0.6161,2002 chevy tahoe,132
68,0.6159,7020,132
69,0.6155,pioneer deh,132
70,0.6155,akita dog,132
71,0.6154,melba toast,132
72,0.615,pliva 563,132
73,0.6148,corn dogs,132
74,0.6145,baked ribs,132
75,0.6144,fully auto,132
76,0.6142,for expedition,132
77,0.6139,home paint,132
78,0.6137,best spaghetti,132
79,0.6132,hcg plus,132
80,0.6132,boil crab,132
81,0.6128,1999 yukon,132
82,0.6108,wrong number texts,132
83,0.6106,6920,132
84,0.6098,fn 5.7,132
85,0.6097,2004 ford expedition,132
86,0.6092,salt bath,132
87,0.6087,zune download,132
88,0.6087,expedition eddie bauer,132
89,0.6087,how to play speed,132
90,0.608,bacon burger,132
91,0.6079,internet coverage,132
92,0.6078,hcg diet reviews,132
93,0.6071,ford expedition eddie bauer,132
94,0.6069,pregnancy photo,132
95,0.6067,rebuild engine,132
96,0.6064,2001 chevy tahoe,132
97,0.6063,99 tahoe,132
98,0.6059,dog years to human years,132
99,0.6055,satellite finder,132
0,0.6931,gaslight anthem,133
1,0.6908,religious holidays,133
2,0.6897,hurricane sandy pictures,133
3,0.6895,mist humidifier,133
4,0.6879,green jersey,133
5,0.6839,warm mist humidifier,133
6,0.6802,touch tone,133
7,0.6773,warm mist,133
8,0.6755,hay group,133
9,0.6754,the gaslight anthem,133
10,0.6749,kohls 30 off coupon code,133
11,0.6703,cardy,133
12,0.6695,sump pump battery,133
13,0.6694,wenger,133
14,0.6678,cool mist,133
15,0.6631,pittsburgh temple,133
16,0.661,bingo board,133
17,0.6609,indian acres,133
18,0.6604,orange book,133
19,0.6604,inches of snow,133
20,0.6595,sump pump battery backup,133
21,0.6583,office wedding,133
22,0.6581,camelback water,133
23,0.6579,jersey cheap,133
24,0.6574,and route,133
25,0.6557,aventis,133
26,0.6556,on route,133
27,0.653,christa miller,133
28,0.6528,replica jersey,133
29,0.6507,family room,133
30,0.6506,sandy pictures,133
31,0.6505,pella doors,133
32,0.6503,week calculator,133
33,0.6502,park america,133
34,0.6497,sanofi-aventis,133
35,0.6497,cool mist humidifier,133
36,0.6489,winter open,133
37,0.6475,abraxis,133
38,0.6463,jon runyan,133
39,0.6462,water powered sump pump,133
40,0.6452,venkateswara temple pittsburgh,133
41,0.645,teva pharma,133
42,0.6448,elbeco,133
43,0.6445,pjm,133
44,0.6422,virginia hotel,133
45,0.6418,classic cardy,133
46,0.6417,ruthann,133
47,0.6415,us salary,133
48,0.6408,pnc bank atm,133
49,0.6408,snow predictions,133
50,0.6403,conrail,133
51,0.6398,dreams punta,133
52,0.6397,rose hall suites,133
53,0.6393,patent expiration,133
54,0.6392,city poker,133
55,0.6387,princeton information,133
56,0.6382,fairton,133
57,0.6382,park chester,133
58,0.6382,pool closing,133
59,0.6382,iberostar rose hall,133
60,0.6381,dreams punta cana,133
61,0.6381,soccer tournament,133
62,0.638,minor league hockey,133
63,0.6376,iberostar rose hall suites,133
64,0.6371,king of steaks,133
65,0.6365,wiley & sons,133
66,0.6365,elmer,133
67,0.6364,dreams cancun,133
68,0.6362,how much snow is expected,133
69,0.6357,ddmac,133
70,0.6356,pharmaceutical patent,133
71,0.6356,how many inches of snow,133
72,0.6355,2012 winter,133
73,0.6355,atlantic city beach,133
74,0.6353,john wiley & sons,133
75,0.6351,snow today,133
76,0.6348,donovan mcnabb,133
77,0.6345,dreams palm beach,133
78,0.634,springsteen concert,133
79,0.634,atlantic city new jersey,133
80,0.6335,hanover lighting,133
81,0.6333,city beer,133
82,0.6332,mayor of atlantic city,133
83,0.6328,usa hockey jersey,133
84,0.6327,"atlantic city, new jersey",133
85,0.6324,atlantic city hilton,133
86,0.6318,"atlantic city,",133
87,0.6318,ukrainian catholic,133
88,0.6317,accuweather forums,133
89,0.6313,werth,133
90,0.631,drinker,133
91,0.6303,forman mills,133
92,0.6303,sears auto locations,133
93,0.6301,mortgage can i afford,133
94,0.6298,jersey 101,133
95,0.6297,t-fal,133
96,0.6297,atlantic city poker,133
97,0.6296,survivor pool,133
98,0.6296,playoff history,133
99,0.6295,indoor amusement parks,133
0,,,134
1,,,134
2,,,134
3,,,134
4,,,134
5,,,134
6,,,134
7,,,134
8,,,134
9,,,134
10,,,134
11,,,134
12,,,134
13,,,134
14,,,134
15,,,134
16,,,134
17,,,134
18,,,134
19,,,134
20,,,134
21,,,134
22,,,134
23,,,134
24,,,134
25,,,134
26,,,134
27,,,134
28,,,134
29,,,134
30,,,134
31,,,134
32,,,134
33,,,134
34,,,134
35,,,134
36,,,134
37,,,134
38,,,134
39,,,134
40,,,134
41,,,134
42,,,134
43,,,134
44,,,134
45,,,134
46,,,134
47,,,134
48,,,134
49,,,134
50,,,134
51,,,134
52,,,134
53,,,134
54,,,134
55,,,134
56,,,134
57,,,134
58,,,134
59,,,134
60,,,134
61,,,134
62,,,134
63,,,134
64,,,134
65,,,134
66,,,134
67,,,134
68,,,134
69,,,134
70,,,134
71,,,134
72,,,134
73,,,134
74,,,134
75,,,134
76,,,134
77,,,134
78,,,134
79,,,134
80,,,134
81,,,134
82,,,134
83,,,134
84,,,134
85,,,134
86,,,134
87,,,134
88,,,134
89,,,134
90,,,134
91,,,134
92,,,134
93,,,134
94,,,134
95,,,134
96,,,134
97,,,134
98,,,134
99,,,134
0,,,135
1,,,135
2,,,135
3,,,135
4,,,135
5,,,135
6,,,135
7,,,135
8,,,135
9,,,135
10,,,135
11,,,135
12,,,135
13,,,135
14,,,135
15,,,135
16,,,135
17,,,135
18,,,135
19,,,135
20,,,135
21,,,135
22,,,135
23,,,135
24,,,135
25,,,135
26,,,135
27,,,135
28,,,135
29,,,135
30,,,135
31,,,135
32,,,135
33,,,135
34,,,135
35,,,135
36,,,135
37,,,135
38,,,135
39,,,135
40,,,135
41,,,135
42,,,135
43,,,135
44,,,135
45,,,135
46,,,135
47,,,135
48,,,135
49,,,135
50,,,135
51,,,135
52,,,135
53,,,135
54,,,135
55,,,135
56,,,135
57,,,135
58,,,135
59,,,135
60,,,135
61,,,135
62,,,135
63,,,135
64,,,135
65,,,135
66,,,135
67,,,135
68,,,135
69,,,135
70,,,135
71,,,135
72,,,135
73,,,135
74,,,135
75,,,135
76,,,135
77,,,135
78,,,135
79,,,135
80,,,135
81,,,135
82,,,135
83,,,135
84,,,135
85,,,135
86,,,135
87,,,135
88,,,135
89,,,135
90,,,135
91,,,135
92,,,135
93,,,135
94,,,135
95,,,135
96,,,135
97,,,135
98,,,135
99,,,135
0,0.6261,chinese hot,136
1,,,136
2,,,136
3,,,136
4,,,136
5,,,136
6,,,136
7,,,136
8,,,136
9,,,136
10,,,136
11,,,136
12,,,136
13,,,136
14,,,136
15,,,136
16,,,136
17,,,136
18,,,136
19,,,136
20,,,136
21,,,136
22,,,136
23,,,136
24,,,136
25,,,136
26,,,136
27,,,136
28,,,136
29,,,136
30,,,136
31,,,136
32,,,136
33,,,136
34,,,136
35,,,136
36,,,136
37,,,136
38,,,136
39,,,136
40,,,136
41,,,136
42,,,136
43,,,136
44,,,136
45,,,136
46,,,136
47,,,136
48,,,136
49,,,136
50,,,136
51,,,136
52,,,136
53,,,136
54,,,136
55,,,136
56,,,136
57,,,136
58,,,136
59,,,136
60,,,136
61,,,136
62,,,136
63,,,136
64,,,136
65,,,136
66,,,136
67,,,136
68,,,136
69,,,136
70,,,136
71,,,136
72,,,136
73,,,136
74,,,136
75,,,136
76,,,136
77,,,136
78,,,136
79,,,136
80,,,136
81,,,136
82,,,136
83,,,136
84,,,136
85,,,136
86,,,136
87,,,136
88,,,136
89,,,136
90,,,136
91,,,136
92,,,136
93,,,136
94,,,136
95,,,136
96,,,136
97,,,136
98,,,136
99,,,136
0,0.6447,school of fish,137
1,0.6202,zip code 4,137
2,0.6192,middlesex college,137
3,0.6092,middlesex,137
4,0.6088,exit 12,137
5,0.6023,tiquan,137
6,0.6009,math grade 3,137
7,,,137
8,,,137
9,,,137
10,,,137
11,,,137
12,,,137
13,,,137
14,,,137
15,,,137
16,,,137
17,,,137
18,,,137
19,,,137
20,,,137
21,,,137
22,,,137
23,,,137
24,,,137
25,,,137
26,,,137
27,,,137
28,,,137
29,,,137
30,,,137
31,,,137
32,,,137
33,,,137
34,,,137
35,,,137
36,,,137
37,,,137
38,,,137
39,,,137
40,,,137
41,,,137
42,,,137
43,,,137
44,,,137
45,,,137
46,,,137
47,,,137
48,,,137
49,,,137
50,,,137
51,,,137
52,,,137
53,,,137
54,,,137
55,,,137
56,,,137
57,,,137
58,,,137
59,,,137
60,,,137
61,,,137
62,,,137
63,,,137
64,,,137
65,,,137
66,,,137
67,,,137
68,,,137
69,,,137
70,,,137
71,,,137
72,,,137
73,,,137
74,,,137
75,,,137
76,,,137
77,,,137
78,,,137
79,,,137
80,,,137
81,,,137
82,,,137
83,,,137
84,,,137
85,,,137
86,,,137
87,,,137
88,,,137
89,,,137
90,,,137
91,,,137
92,,,137
93,,,137
94,,,137
95,,,137
96,,,137
97,,,137
98,,,137
99,,,137
0,,,138
1,,,138
2,,,138
3,,,138
4,,,138
5,,,138
6,,,138
7,,,138
8,,,138
9,,,138
10,,,138
11,,,138
12,,,138
13,,,138
14,,,138
15,,,138
16,,,138
17,,,138
18,,,138
19,,,138
20,,,138
21,,,138
22,,,138
23,,,138
24,,,138
25,,,138
26,,,138
27,,,138
28,,,138
29,,,138
30,,,138
31,,,138
32,,,138
33,,,138
34,,,138
35,,,138
36,,,138
37,,,138
38,,,138
39,,,138
40,,,138
41,,,138
42,,,138
43,,,138
44,,,138
45,,,138
46,,,138
47,,,138
48,,,138
49,,,138
50,,,138
51,,,138
52,,,138
53,,,138
54,,,138
55,,,138
56,,,138
57,,,138
58,,,138
59,,,138
60,,,138
61,,,138
62,,,138
63,,,138
64,,,138
65,,,138
66,,,138
67,,,138
68,,,138
69,,,138
70,,,138
71,,,138
72,,,138
73,,,138
74,,,138
75,,,138
76,,,138
77,,,138
78,,,138
79,,,138
80,,,138
81,,,138
82,,,138
83,,,138
84,,,138
85,,,138
86,,,138
87,,,138
88,,,138
89,,,138
90,,,138
91,,,138
92,,,138
93,,,138
94,,,138
95,,,138
96,,,138
97,,,138
98,,,138
99,,,138
0,0.7615,coast to coast radio,139
1,0.75,juicers,139
2,0.7498,service dog,139
3,0.7491,juice fast,139
4,0.7411,david morton,139
5,0.7374,steam artichokes,139
6,0.7364,area code 602,139
7,0.7348,best year,139
8,0.7342,rice have gluten,139
9,0.7339,bogen manfrotto,139
10,0.7311,driving time,139
11,0.7291,sean david morton,139
12,0.7291,gerson diet,139
13,0.7288,batch resize,139
14,0.7273,single ply,139
15,0.7266,mark 5d,139
16,0.7254,last minute airline,139
17,0.7253,bicycle parts,139
18,0.7245,quick release,139
19,0.7242,office boxes,139
20,0.7239,imprinter,139
21,0.7238,far infrared,139
22,0.7231,juicer parts,139
23,0.723,freedom to fascism,139
24,0.7224,king bed dimensions,139
25,0.7219,hulda clark,139
26,0.7208,quantum physics,139
27,0.7205,adelaide australia,139
28,0.7202,lithium orotate,139
29,0.7193,quickbooks classes,139
30,0.7185,paleo pizza,139
31,0.7185,manfrotto tripod,139
32,0.7182,candida symptoms,139
33,0.718,flying suit,139
34,0.7167,freight shipping,139
35,0.7165,post office boxes,139
36,0.716,dog certification,139
37,0.7157,model release form,139
38,0.7149,lenticular clouds,139
39,0.7145,907 area code,139
40,0.7144,dry brushing,139
41,0.7139,canvas printing,139
42,0.7136,super slow,139
43,0.7135,last minute airline tickets,139
44,0.7133,907 area,139
45,0.7126,sailplane,139
46,0.7122,cf card,139
47,0.7111,coola,139
48,0.7108,fish taco recipe,139
49,0.7108,candida diet,139
50,0.7105,business card design,139
51,0.7102,butter lettuce,139
52,0.71,healing codes,139
53,0.7098,1990 toyota 4runner,139
54,0.7097,clutch repair,139
55,0.7092,candida cleanse,139
56,0.7089,royal rife,139
57,0.7088,flip for mac,139
58,0.7087,tri tip steak,139
59,0.7081,jim humble,139
60,0.7081,service dog vest,139
61,0.7076,artichoke dipping sauce,139
62,0.7071,liver cleanse,139
63,0.7068,murphy bed,139
64,0.7064,dune movie,139
65,0.7059,sailplanes,139
66,0.7057,raw meal,139
67,0.7056,aluminum frame,139
68,0.7053,cooking artichokes,139
69,0.7043,nutribiotic,139
70,0.7041,far infrared sauna,139
71,0.7039,square credit card,139
72,0.7038,sell art,139
73,0.7037,water crystals,139
74,0.7037,ed dames,139
75,0.7035,beef back ribs,139
76,0.7034,mct oil,139
77,0.7033,coconut sugar,139
78,0.7031,5-htp,139
79,0.7031,datsun 240z,139
80,0.7031,daylite,139
81,0.7029,area code 702,139
82,0.7028,fish tacos,139
83,0.7027,paleo,139
84,0.7026,sunset.com,139
85,0.7026,alkaline foods,139
86,0.7025,zd7000,139
87,0.7023,fish tacos recipe,139
88,0.7023,cf cards,139
89,0.702,#15,139
90,0.7019,brooks institute of photography,139
91,0.7018,logitech.com,139
92,0.7016,gerson therapy,139
93,0.701,airline crash,139
94,0.7009,hdr images,139
95,0.7001,1031,139
96,0.6999,1989 toyota camry,139
97,0.6999,vholdr,139
98,0.6998,paleo pancakes,139
99,0.6995,wheatgrass juicer,139
0,0.6398,gyro house,140
1,0.6307,сваты 6,140
2,0.6288,snow level,140
3,0.6284,garden botanika,140
4,0.6271,sposito,140
5,0.6266,leonetti,140
6,0.6263,ashmead,140
7,0.625,berberis,140
8,0.625,scotch broom,140
9,0.6244,ductless heat pump,140
10,0.6235,hemp festival,140
11,0.6231,coast getaways,140
12,0.62,northwest wine,140
13,0.6199,hotels in seaside,140
14,0.6175,hotels in portland or,140
15,0.6172,columbia river cruises,140
16,0.6165,cbic,140
17,0.6161,coast resorts,140
18,0.6149,pape machinery,140
19,0.6147,casoron,140
20,0.6131,mt st,140
21,0.6129,things to do in seaside,140
22,0.6128,at the border,140
23,0.6127,intv.ru,140
24,0.6127,hayden homes,140
25,0.6125,coast cities,140
26,0.6116,wine barrels,140
27,0.6111,the quay,140
28,0.6104,hotels seaside,140
29,0.6099,pacific tree frog,140
30,0.6099,plaza 10,140
31,0.6092,office ally practice mate,140
32,0.6091,raivio,140
33,0.6091,ritchies,140
34,0.6089,ductless heat,140
35,0.6086,nexgrill,140
36,0.6079,cellars,140
37,0.6076,кровинушка,140
38,0.6073,wide shoes,140
39,0.6068,underground tours,140
40,0.6066,wildhorse resort,140
41,0.6065,portland or hotels,140
42,0.6062,winemakers,140
43,0.606,sunnyside,140
44,0.6057,oregon pass,140
45,0.6053,bgsd,140
46,0.6052,practice mate,140
47,0.6045,washougal mx,140
48,0.6044,masha i medved,140
49,0.6039,saffola,140
50,0.6038,northwest veterinary,140
51,0.6032,reliable credit,140
52,0.603,clark public,140
53,0.603,schwab locations,140
54,0.6029,oak harbor freight,140
55,0.6027,wine barrel,140
56,0.6026,plan center,140
57,0.6015,the thermals,140
58,0.6003,oregon sand dunes,140
59,0.6,thermals,140
60,,,140
61,,,140
62,,,140
63,,,140
64,,,140
65,,,140
66,,,140
67,,,140
68,,,140
69,,,140
70,,,140
71,,,140
72,,,140
73,,,140
74,,,140
75,,,140
76,,,140
77,,,140
78,,,140
79,,,140
80,,,140
81,,,140
82,,,140
83,,,140
84,,,140
85,,,140
86,,,140
87,,,140
88,,,140
89,,,140
90,,,140
91,,,140
92,,,140
93,,,140
94,,,140
95,,,140
96,,,140
97,,,140
98,,,140
99,,,140
0,0.6418,typing tutorial,141
1,0.6256,mischievious,141
2,0.6165,delete myspace,141
3,0.6153,chevrontexacocards.com,141
4,0.6116,killing ifrit,141
5,0.6097,helicopter job,141
6,0.6078,www.chevrontexacocards.com,141
7,0.6044,helicopter pilot job,141
8,0.6038,cd stomper,141
9,0.6033,how to delete myspace,141
10,0.602,chevron texaco,141
11,,,141
12,,,141
13,,,141
14,,,141
15,,,141
16,,,141
17,,,141
18,,,141
19,,,141
20,,,141
21,,,141
22,,,141
23,,,141
24,,,141
25,,,141
26,,,141
27,,,141
28,,,141
29,,,141
30,,,141
31,,,141
32,,,141
33,,,141
34,,,141
35,,,141
36,,,141
37,,,141
38,,,141
39,,,141
40,,,141
41,,,141
42,,,141
43,,,141
44,,,141
45,,,141
46,,,141
47,,,141
48,,,141
49,,,141
50,,,141
51,,,141
52,,,141
53,,,141
54,,,141
55,,,141
56,,,141
57,,,141
58,,,141
59,,,141
60,,,141
61,,,141
62,,,141
63,,,141
64,,,141
65,,,141
66,,,141
67,,,141
68,,,141
69,,,141
70,,,141
71,,,141
72,,,141
73,,,141
74,,,141
75,,,141
76,,,141
77,,,141
78,,,141
79,,,141
80,,,141
81,,,141
82,,,141
83,,,141
84,,,141
85,,,141
86,,,141
87,,,141
88,,,141
89,,,141
90,,,141
91,,,141
92,,,141
93,,,141
94,,,141
95,,,141
96,,,141
97,,,141
98,,,141
99,,,141
0,0.6738,remove sap,142
1,0.6627,oppen,142
2,0.6552,non stick pans,142
3,0.655,rieu,142
4,0.6474,best clam chowder,142
5,0.646,petco dog,142
6,0.6456,building code,142
7,0.6417,white pasta,142
8,0.6406,leftover corned beef,142
9,0.6356,50w,142
10,0.6344,andre rieu,142
11,0.6324,bear paw slippers,142
12,0.6306,how to cook corned beef and cabbage,142
13,0.629,600x,142
14,0.6268,closet doors,142
15,0.6265,clam chowder,142
16,0.6265,wear and tear,142
17,0.6253,pc sales,142
18,0.6241,english beat,142
19,0.6239,how to remove sap,142
20,0.6236,kinesis,142
21,0.6236,sugar pumpkin,142
22,0.6231,bearpaw slippers,142
23,0.6228,short ribs crock pot,142
24,0.6226,viewport,142
25,0.6224,hard alcohol,142
26,0.6217,olympica,142
27,0.6216,#19,142
28,0.6215,boiled eggs time,142
29,0.621,dm4,142
30,0.6193,music rights,142
31,0.6186,battambang,142
32,0.616,summer bbq,142
33,0.6157,san diego newspapers,142
34,0.6146,corned beef recipe,142
35,0.6142,crockpot corned beef and cabbage,142
36,0.6138,linnea,142
37,0.6135,sr60,142
38,0.6134,chicken garlic,142
39,0.6131,shiba inu puppy,142
40,0.6128,cupid dating,142
41,0.6128,hobby store,142
42,0.6124,dxomark,142
43,0.6123,thanksgiving stuffing,142
44,0.612,fridge temp,142
45,0.6115,free wine,142
46,0.6109,wine label,142
47,0.6105,paw slippers,142
48,0.6105,mushroom sauce,142
49,0.61,weber baby q,142
50,0.6096,academy awards 2011,142
51,0.6092,minestrone soup,142
52,0.6092,minestrone,142
53,0.609,jolly jumper,142
54,0.6089,bummer,142
55,0.6088,turkey dinner,142
56,0.6081,crepe pan,142
57,0.6079,zucchini frittata,142
58,0.6078,carbonara recipe,142
59,0.6075,hard boiled eggs time,142
60,0.6043,how many grams in a tablespoon,142
61,0.6042,queen bed size,142
62,0.6041,food pairing,142
63,0.6036,constipating,142
64,0.6034,best clam chowder recipe,142
65,0.6031,sugatsune,142
66,0.6029,petco,142
67,0.6026,short rib recipe,142
68,0.6025,fining,142
69,0.6022,cooking time for turkey,142
70,0.6002,sikuli,142
71,0.6002,otherside,142
72,,,142
73,,,142
74,,,142
75,,,142
76,,,142
77,,,142
78,,,142
79,,,142
80,,,142
81,,,142
82,,,142
83,,,142
84,,,142
85,,,142
86,,,142
87,,,142
88,,,142
89,,,142
90,,,142
91,,,142
92,,,142
93,,,142
94,,,142
95,,,142
96,,,142
97,,,142
98,,,142
99,,,142
0,0.652,prematic,143
1,0.6506,lathe and plaster,143
2,0.6472,pondless,143
3,0.6424,geomax,143
4,0.6397,dex yellow,143
5,0.639,dex yellow pages,143
6,0.6327,pondless waterfall,143
7,0.6327,quest phone service,143
8,0.6316,uswest,143
9,0.6288,dex.com,143
10,0.6278,telephone assistance,143
11,0.6271,303 area code,143
12,0.6262,303 area,143
13,0.6252,prune trees,143
14,0.625,www.dex.com,143
15,0.6242,dex,143
16,0.623,traeger smoker,143
17,0.622,dex reverse,143
18,0.6194,work days in a year,143
19,0.6183,dex online,143
20,0.6174,dex pages,143
21,0.617,us west,143
22,0.6166,dex.com white pages,143
23,0.6156,us west dex,143
24,0.6155,msn support,143
25,0.6149,broadband,143
26,0.614,dex directory,143
27,0.6135,qwest long distance,143
28,0.6133,uswestdex,143
29,0.613,qwest telephone,143
30,0.6127,west dex,143
31,0.612,dyson dc,143
32,0.612,penstemon,143
33,0.6108,w-4 calculator,143
34,0.6096,autowire,143
35,0.6094,dexknows.com,143
36,0.6094,june beetle,143
37,0.6092,dex phone,143
38,0.6089,dexonline.com,143
39,0.6089,camping at,143
40,0.6065,img file,143
41,0.6055,microsoft natural ergonomic keyboard,143
42,0.6046,us bank singlepoint,143
43,0.6031,hybrid gas,143
44,0.6029,qwest phone,143
45,0.6028,www.dexknows.com,143
46,0.6027,hooter hider,143
47,0.6026,bob avila,143
48,0.6022,caveman,143
49,0.602,qwest phone service,143
50,0.602,natural ergonomic keyboard,143
51,0.6019,quest phone,143
52,0.6018,work weeks,143
53,0.6009,broadband speed,143
54,0.6008,dex white pages,143
55,0.6008,dex white,143
56,0.6007,dex on,143
57,0.6001,broadband speed test,143
58,,,143
59,,,143
60,,,143
61,,,143
62,,,143
63,,,143
64,,,143
65,,,143
66,,,143
67,,,143
68,,,143
69,,,143
70,,,143
71,,,143
72,,,143
73,,,143
74,,,143
75,,,143
76,,,143
77,,,143
78,,,143
79,,,143
80,,,143
81,,,143
82,,,143
83,,,143
84,,,143
85,,,143
86,,,143
87,,,143
88,,,143
89,,,143
90,,,143
91,,,143
92,,,143
93,,,143
94,,,143
95,,,143
96,,,143
97,,,143
98,,,143
99,,,143
0,0.7093,2205,144
1,0.7091,2718,144
2,0.7038,1308,144
3,0.698,1213,144
4,0.6956,1409,144
5,0.6951,1116,144
6,0.6921,1416,144
7,0.6888,2705,144
8,0.6887,2414,144
9,0.6886,3205,144
10,0.6873,wireless internet providers,144
11,0.6855,2815,144
12,0.6847,2105,144
13,0.6843,2715,144
14,0.6833,1312,144
15,0.6814,2416,144
16,0.6808,1124,144
17,0.6793,1605,144
18,0.6786,2624,144
19,0.6786,3124,144
20,0.6786,1105,144
21,0.6776,2917,144
22,0.6757,1512,144
23,0.6756,1109,144
24,0.6755,1513,144
25,0.6733,2512,144
26,0.673,2420,144
27,0.6727,1405,144
28,0.669,2516,144
29,0.669,2505,144
30,0.668,1705,144
31,0.6675,ranger ipa,144
32,0.6634,2608,144
33,0.6628,2717,144
34,0.6621,1609,144
35,0.6592,call pizza hut,144
36,0.659,reilly auto parts,144
37,0.6589,2821,144
38,0.6588,3216,144
39,0.6584,2617,144
40,0.6581,6013,144
41,0.658,ridge apartments,144
42,0.6579,1505,144
43,0.6574,2308,144
44,0.657,reilly auto,144
45,0.656,5105,144
46,0.6551,patrol cars,144
47,0.6549,2405,144
48,0.6536,1504,144
49,0.6536,1119,144
50,0.6529,2612,144
51,0.6527,1608,144
52,0.6514,1317,144
53,0.6502,1216,144
54,0.6498,2216,144
55,0.6487,1113,144
56,0.6475,2208,144
57,0.6464,internet service providers,144
58,0.6463,1117,144
59,0.646,dolly rental,144
60,0.6457,1509,144
61,0.6444,2418,144
62,0.6429,2709,144
63,0.6429,3109,144
64,0.6428,1404,144
65,0.6415,make fajitas,144
66,0.6404,2519,144
67,0.6402,cable piano,144
68,0.6399,1309,144
69,0.6398,background data,144
70,0.6396,2116,144
71,0.6392,office supply stores,144
72,0.6387,1224,144
73,0.6383,2616,144
74,0.638,major employers,144
75,0.6379,daylight savings time end,144
76,0.6368,1517,144
77,0.6367,2816,144
78,0.6363,1107,144
79,0.6362,4416,144
80,0.6351,3010,144
81,0.6349,3712,144
82,0.6326,1008,144
83,0.6322,speaker mounts,144
84,0.6319,county lines,144
85,0.6318,2315,144
86,0.6318,new creation,144
87,0.6307,sale ford,144
88,0.6307,2124,144
89,0.6306,utility locating,144
90,0.6306,2215,144
91,0.6303,service providers,144
92,0.6302,1613,144
93,0.6301,3516,144
94,0.6297,2605,144
95,0.6297,trailer repair,144
96,0.6291,3512,144
97,0.6283,when does daylight savings time end,144
98,0.6283,1218,144
99,0.6264,truck stops,144
0,0.7873,baz,145
1,0.7856,jian,145
2,0.7806,let the right one in,145
3,0.7795,the right one in,145
4,0.7791,let the right one,145
5,0.7774,mp3 blog,145
6,0.7767,x200,145
7,0.7647,nom,145
8,0.7636,bank transfer,145
9,0.7634,epos,145
10,0.7617,reddit ama,145
11,0.7616,tencent,145
12,0.7607,adidas campus,145
13,0.7607,vegan cupcakes,145
14,0.7603,lenovo x1,145
15,0.7602,suo,145
16,0.7585,stone roses,145
17,0.7585,four lions,145
18,0.7577,naim,145
19,0.7566,this is england,145
20,0.7564,water wiki,145
21,0.7564,wiki,145
22,0.7553,euro in usd,145
23,0.7547,thinkpad x1,145
24,0.7522,katya,145
25,0.752,box wiki,145
26,0.7503,gbp in usd,145
27,0.75,tamzin,145
28,0.7497,twee,145
29,0.7491,china wiki,145
30,0.7489,netnewswire,145
31,0.7487,secret diary of a call,145
32,0.7485,nouvelle vague,145
33,0.7471,x1 carbon,145
34,0.7469,x301,145
35,0.7461,antm,145
36,0.746,chinese broccoli,145
37,0.7459,vegetarian food,145
38,0.7457,ipa,145
39,0.7456,nigel,145
40,0.7456,x220,145
41,0.7453,internet of things,145
42,0.7453,adjani,145
43,0.7441,charlotte gainsbourg,145
44,0.744,yulia,145
45,0.7437,hku,145
46,0.7436,ben whishaw,145
47,0.7434,lost in translation,145
48,0.7432,nikolaj,145
49,0.743,love will tear us apart,145
50,0.7427,vegan food,145
51,0.7421,eastern promises,145
52,0.742,couverture,145
53,0.7415,patrick wolf,145
54,0.7408,french movie,145
55,0.7406,whishaw,145
56,0.7405,hsiao,145
57,0.7399,chav,145
58,0.7398,mobile disco,145
59,0.7393,rhyming slang,145
60,0.7392,rotten tomato,145
61,0.739,cm inch,145
62,0.7383,laurene,145
63,0.7383,euros in usd,145
64,0.7378,cockney rhyming slang,145
65,0.7377,yuan,145
66,0.7375,x201,145
67,0.7371,secret diary,145
68,0.7366,public transport,145
69,0.7362,transaction fee,145
70,0.7357,instapaper,145
71,0.7357,eur,145
72,0.7357,lust caution,145
73,0.7355,cory kennedy,145
74,0.7354,duncan jones,145
75,0.7354,travel wiki,145
76,0.7352,waitlist,145
77,0.7352,shuo,145
78,0.7346,verite,145
79,0.7345,panasonic gf1,145
80,0.7342,yann,145
81,0.7341,assange,145
82,0.7338,whilst,145
83,0.7336,lenovo x1 carbon,145
84,0.7334,簽證,145
85,0.7333,x230,145
86,0.7331,jcvd,145
87,0.7329,infernal affairs,145
88,0.7328,in translation,145
89,0.7326,wind up bird,145
90,0.7325,wracking,145
91,0.7324,zaatar,145
92,0.7323,paul weller,145
93,0.7323,a3,145
94,0.7322,sous,145
95,0.7321,tarsem,145
96,0.732,1 euro,145
97,0.7311,simian mobile,145
98,0.7308,jeroen,145
99,0.7307,baz luhrmann,145
0,0.6557,police rank,146
1,0.6535,pocoyo english,146
2,0.6523,positive ppd test,146
3,0.6453,verizon office,146
4,0.6383,verizon employment,146
5,0.6361,eurosports,146
6,0.6352,dogu,146
7,0.6344,what is fios,146
8,0.6342,spring onions,146
9,0.626,0203,146
10,0.6229,verizon phone bill,146
11,0.6215,faciam,146
12,0.6212,brm,146
13,0.6212,world team tennis,146
14,0.62,another earthquake,146
15,0.6199,verizon central email login,146
16,0.6197,oceanfront inn,146
17,0.6196,steam pot,146
18,0.6183,password router,146
19,0.6182,electric socket,146
20,0.6157,jlu,146
21,0.6151,practice sat test,146
22,0.6139,accident forgiveness,146
23,0.6111,mcafee virusscan enterprise,146
24,0.611,close bank,146
25,0.6099,verizon jobs,146
26,0.609,sick note,146
27,0.6082,marine unit,146
28,0.6073,international student office,146
29,0.6068,whichever,146
30,0.6064,passport at post office,146
31,0.6061,sat verbal,146
32,0.6057,surf rods,146
33,0.6045,.ppt,146
34,0.604,zuleikha robinson,146
35,0.604,princess letizia,146
36,0.6038,0211,146
37,0.6037,desert boots,146
38,0.6031,surf rod,146
39,0.6027,international transaction,146
40,0.602,steamer pot,146
41,0.6019,voicemail number,146
42,0.6017,with regards,146
43,0.6017,4 april,146
44,0.6013,navy promotion,146
45,,,146
46,,,146
47,,,146
48,,,146
49,,,146
50,,,146
51,,,146
52,,,146
53,,,146
54,,,146
55,,,146
56,,,146
57,,,146
58,,,146
59,,,146
60,,,146
61,,,146
62,,,146
63,,,146
64,,,146
65,,,146
66,,,146
67,,,146
68,,,146
69,,,146
70,,,146
71,,,146
72,,,146
73,,,146
74,,,146
75,,,146
76,,,146
77,,,146
78,,,146
79,,,146
80,,,146
81,,,146
82,,,146
83,,,146
84,,,146
85,,,146
86,,,146
87,,,146
88,,,146
89,,,146
90,,,146
91,,,146
92,,,146
93,,,146
94,,,146
95,,,146
96,,,146
97,,,146
98,,,146
99,,,146
0,,,147
1,,,147
2,,,147
3,,,147
4,,,147
5,,,147
6,,,147
7,,,147
8,,,147
9,,,147
10,,,147
11,,,147
12,,,147
13,,,147
14,,,147
15,,,147
16,,,147
17,,,147
18,,,147
19,,,147
20,,,147
21,,,147
22,,,147
23,,,147
24,,,147
25,,,147
26,,,147
27,,,147
28,,,147
29,,,147
30,,,147
31,,,147
32,,,147
33,,,147
34,,,147
35,,,147
36,,,147
37,,,147
38,,,147
39,,,147
40,,,147
41,,,147
42,,,147
43,,,147
44,,,147
45,,,147
46,,,147
47,,,147
48,,,147
49,,,147
50,,,147
51,,,147
52,,,147
53,,,147
54,,,147
55,,,147
56,,,147
57,,,147
58,,,147
59,,,147
60,,,147
61,,,147
62,,,147
63,,,147
64,,,147
65,,,147
66,,,147
67,,,147
68,,,147
69,,,147
70,,,147
71,,,147
72,,,147
73,,,147
74,,,147
75,,,147
76,,,147
77,,,147
78,,,147
79,,,147
80,,,147
81,,,147
82,,,147
83,,,147
84,,,147
85,,,147
86,,,147
87,,,147
88,,,147
89,,,147
90,,,147
91,,,147
92,,,147
93,,,147
94,,,147
95,,,147
96,,,147
97,,,147
98,,,147
99,,,147
0,0.7065,2002 xterra,148
1,0.6818,bfg km2,148
2,0.6816,structured wiring,148
3,0.6792,title 1 schools,148
4,0.6786,motorcycle shops,148
5,0.6755,ironite,148
6,0.6722,file an extension,148
7,0.6708,sunshade,148
8,0.6682,title one schools,148
9,0.6681,holy scriptures,148
10,0.6656,project jk,148
11,0.6653,4x4 jeep,148
12,0.6647,fj cruisers,148
13,0.6646,recover password,148
14,0.6643,crossfit equipment,148
15,0.6623,jk unlimited,148
16,0.6618,wave ceptor,148
17,0.6605,2005 nissan xterra,148
18,0.6599,isuzu rodeo,148
19,0.6597,dress for,148
20,0.6589,wonder woman movie,148
21,0.6561,ross dress for less,148
22,0.6557,ross dress for,148
23,0.6554,contract template,148
24,0.6549,note template,148
25,0.6545,dress for less,148
26,0.6542,ross dress,148
27,0.6541,300z,148
28,0.6534,ross.com,148
29,0.6526,male black widow,148
30,0.6511,cheap vans,148
31,0.6503,ross clothing,148
32,0.6502,honda air,148
33,0.6488,car upholstery,148
34,0.6481,axcrypt,148
35,0.6477,tube doors,148
36,0.6466,free flyer templates,148
37,0.6463,windshield sun shade,148
38,0.6456,win conference,148
39,0.6452,wireless jobs,148
40,0.6449,ross clothes,148
41,0.6447,shell for,148
42,0.6441,va streamline,148
43,0.6431,lx470,148
44,0.6429,ross online,148
45,0.6424,4runners,148
46,0.6421,create business,148
47,0.6419,online fax,148
48,0.6412,agreement contract,148
49,0.6406,ice plant,148
50,0.6397,damon braces,148
51,0.6393,how to install sprinkler,148
52,0.6391,auto paint,148
53,0.6389,boost wireless,148
54,0.6383,workout shorts,148
55,0.6379,xterra,148
56,0.6375,door with dog door,148
57,0.6373,home rent,148
58,0.6363,bentonite clay,148
59,0.6359,2004 nissan xterra,148
60,0.6358,yard designs,148
61,0.6354,lexus lx470,148
62,0.6349,ross clothing stores,148
63,0.6347,how to write a bio,148
64,0.6345,sun shade,148
65,0.6342,honda car parts,148
66,0.6342,lock actuator,148
67,0.6332,free online fax,148
68,0.633,xterra lift,148
69,0.633,2003 4runner,148
70,0.6323,rocket lawyer,148
71,0.6312,door lock actuator,148
72,0.6312,paint shops,148
73,0.6312,how to forward,148
74,0.6311,280zx,148
75,0.631,cheap vans shoes,148
76,0.6307,bioidentical,148
77,0.6292,black widow bites,148
78,0.629,bluetooth motorcycle,148
79,0.6285,tankless water,148
80,0.6281,hcg shots,148
81,0.6278,flyer templates,148
82,0.6276,tankless water heater,148
83,0.6273,nissan xterra,148
84,0.6271,www.ross.com,148
85,0.6269,family practice doctors,148
86,0.6268,4wd parts,148
87,0.626,to loan,148
88,0.6254,wheels sale,148
89,0.6252,sun visor,148
90,0.625,horton homes,148
91,0.6249,bio-identical,148
92,0.6248,intake hose,148
93,0.6247,sunshades,148
94,0.6241,cruiser wheels,148
95,0.6236,bioidentical hormones,148
96,0.6236,prepaid legal,148
97,0.6234,hyip,148
98,0.6234,elementary,148
99,0.6232,dog repellent,148
0,0.6258,scollon,149
1,0.6161,paper application,149
2,0.6153,robot 6,149
3,0.6133,lehe,149
4,0.6108,fiscal and monetary policies,149
5,0.6079,social butterfly,149
6,0.6045,monroe beach,149
7,0.6014,tech math,149
8,0.6003,mystic circle,149
9,,,149
10,,,149
11,,,149
12,,,149
13,,,149
14,,,149
15,,,149
16,,,149
17,,,149
18,,,149
19,,,149
20,,,149
21,,,149
22,,,149
23,,,149
24,,,149
25,,,149
26,,,149
27,,,149
28,,,149
29,,,149
30,,,149
31,,,149
32,,,149
33,,,149
34,,,149
35,,,149
36,,,149
37,,,149
38,,,149
39,,,149
40,,,149
41,,,149
42,,,149
43,,,149
44,,,149
45,,,149
46,,,149
47,,,149
48,,,149
49,,,149
50,,,149
51,,,149
52,,,149
53,,,149
54,,,149
55,,,149
56,,,149
57,,,149
58,,,149
59,,,149
60,,,149
61,,,149
62,,,149
63,,,149
64,,,149
65,,,149
66,,,149
67,,,149
68,,,149
69,,,149
70,,,149
71,,,149
72,,,149
73,,,149
74,,,149
75,,,149
76,,,149
77,,,149
78,,,149
79,,,149
80,,,149
81,,,149
82,,,149
83,,,149
84,,,149
85,,,149
86,,,149
87,,,149
88,,,149
89,,,149
90,,,149
91,,,149
92,,,149
93,,,149
94,,,149
95,,,149
96,,,149
97,,,149
98,,,149
99,,,149
0,0.638,statter911,150
1,0.6379,dubarry,150
2,0.6362,hotels near new york,150
3,0.6323,at and t wireless,150
4,0.6281,tree falls,150
5,0.6264,trip to nyc,150
6,0.6244,healthnet federal services,150
7,0.6236,health net federal services,150
8,0.623,regimental quartermaster,150
9,0.6223,andt,150
10,0.6205,storm pax,150
11,0.6204,hnfs.com,150
12,0.6201,winter storm pax,150
13,0.6181,pst to est,150
14,0.6175,www.hnfs.com,150
15,0.6173,peak fall foliage,150
16,0.6169,pacific time to eastern time,150
17,0.6168,cdt to est,150
18,0.6165,eastern usa,150
19,0.616,pdt to est,150
20,0.6158,pacific time to eastern,150
21,0.6136,first floor,150
22,0.6135,etienne aigner,150
23,0.6128,pacific to eastern,150
24,0.6116,odb,150
25,0.6113,hnfs,150
26,0.6111,mactavish,150
27,0.6099,cst to est,150
28,0.6095,utc to est,150
29,0.6087,official time est,150
30,0.6084,city trips,150
31,0.6083,8/23/11,150
32,0.6079,margusity,150
33,0.6071,arlington va hotels,150
34,0.607,pacific to eastern time,150
35,0.6066,eastern daylight savings,150
36,0.6059,tractor trailer accident,150
37,0.6055,stars on houses,150
38,0.6054,eastern daylight savings time,150
39,0.6048,trailer accident,150
40,0.6047,consignment shop,150
41,0.6041,house md,150
42,0.6039,us east coast,150
43,0.6032,jerr,150
44,0.603,pennsic,150
45,0.603,utz chips,150
46,0.6027,harrisburg pa hotels,150
47,0.6025,clark color,150
48,0.6014,gmt to est,150
49,0.6011,ain,150
50,0.601,plus size bathing suits,150
51,0.6004,half cent,150
52,0.6002,busch gardens virginia beach,150
53,0.6001,uggs clearance,150
54,0.6001,time eastern,150
55,,,150
56,,,150
57,,,150
58,,,150
59,,,150
60,,,150
61,,,150
62,,,150
63,,,150
64,,,150
65,,,150
66,,,150
67,,,150
68,,,150
69,,,150
70,,,150
71,,,150
72,,,150
73,,,150
74,,,150
75,,,150
76,,,150
77,,,150
78,,,150
79,,,150
80,,,150
81,,,150
82,,,150
83,,,150
84,,,150
85,,,150
86,,,150
87,,,150
88,,,150
89,,,150
90,,,150
91,,,150
92,,,150
93,,,150
94,,,150
95,,,150
96,,,150
97,,,150
98,,,150
99,,,150
0,0.7422,shift racing,151
1,0.7367,beth riesgraf,151
2,0.7353,nacho cheese sauce,151
3,0.732,one industries,151
4,0.7313,intel motherboard,151
5,0.7278,pot sticker,151
6,0.7273,prime95,151
7,0.7235,shredded beef,151
8,0.7219,ecc ram,151
9,0.715,windows windows,151
10,0.7137,ed roth,151
11,0.7135,potsticker,151
12,0.7127,powercolor,151
13,0.7105,kerr canning,151
14,0.7101,memtest,151
15,0.7072,camp map,151
16,0.707,us bank online,151
17,0.7057,us banks,151
18,0.705,gorilla rack,151
19,0.7048,california death index,151
20,0.7039,shredded,151
21,0.7037,water retention,151
22,0.7037,open bow,151
23,0.7026,jatc,151
24,0.702,shredded beef recipe,151
25,0.7019,pentium d,151
26,0.7018,birth index,151
27,0.7016,lodge reservations,151
28,0.7009,shredded pork,151
29,0.7007,nf4,151
30,0.7006,portrait lighting,151
31,0.6999,drop trailer,151
32,0.6987,pcie 3.0,151
33,0.6971,hot drinks,151
34,0.6969,valving,151
35,0.6962,camping map,151
36,0.6961,tent trailers for sale,151
37,0.6951,cabo san lucas mexico,151
38,0.6946,intel motherboards,151
39,0.6945,motocross action,151
40,0.6938,roczen,151
41,0.6935,san lucas mexico,151
42,0.6931,air switch,151
43,0.6929,douglas furniture,151
44,0.6928,ram test,151
45,0.6915,s101,151
46,0.6912,valley fire,151
47,0.6911,ken roczen,151
48,0.6907,fox riding gear,151
49,0.6899,us bank.com,151
50,0.6898,get a hold,151
51,0.6897,things to do in puerto vallarta,151
52,0.6896,get a hold of,151
53,0.689,u.s.bank,151
54,0.6881,.net framework 2,151
55,0.6879,caramel corn recipe,151
56,0.6878,bell helmet,151
57,0.6877,poop cookies,151
58,0.6877,the best year,151
59,0.6873,accumulative,151
60,0.6872,reinell,151
61,0.6869,two two motorsports,151
62,0.6867,u.s. bank,151
63,0.6867,lathe and plaster,151
64,0.6867,sharps container,151
65,0.6859,taco sauce,151
66,0.6857,reinell boats,151
67,0.6849,united express skywest,151
68,0.6848,usbank.com,151
69,0.684,lga 1366,151
70,0.6839,log table,151
71,0.6838,red licorice,151
72,0.6837,usbanks,151
73,0.6834,supercross live,151
74,0.6831,california newspaper,151
75,0.6828,chinese salad,151
76,0.6827,1990 ford f250,151
77,0.6823,ram speed,151
78,0.6822,riesgraf,151
79,0.6821,lake photos,151
80,0.6811,works connection,151
81,0.6809,ram capacity,151
82,0.6808,overclocking guide,151
83,0.6806,us bank,151
84,0.6805,losi micro,151
85,0.6804,usbankcom,151
86,0.6804,rice a roni,151
87,0.6804,jeremy mcgrath,151
88,0.6802,intel raid,151
89,0.68,2008 ktm 450,151
90,0.68,case fan,151
91,0.6799,us banking,151
92,0.6797,snow levels,151
93,0.6794,redline oil,151
94,0.6794,watermaster,151
95,0.6793,us bank routing number,151
96,0.6793,service honda,151
97,0.6792,packages to hawaii,151
98,0.6792,fox riding,151
99,0.6791,fried zucchini,151
0,0.6606,calling in,152
1,0.6265,rollover accident,152
2,0.6231,floaties,152
3,0.6103,mexican name,152
4,0.6037,make enchiladas,152
5,,,152
6,,,152
7,,,152
8,,,152
9,,,152
10,,,152
11,,,152
12,,,152
13,,,152
14,,,152
15,,,152
16,,,152
17,,,152
18,,,152
19,,,152
20,,,152
21,,,152
22,,,152
23,,,152
24,,,152
25,,,152
26,,,152
27,,,152
28,,,152
29,,,152
30,,,152
31,,,152
32,,,152
33,,,152
34,,,152
35,,,152
36,,,152
37,,,152
38,,,152
39,,,152
40,,,152
41,,,152
42,,,152
43,,,152
44,,,152
45,,,152
46,,,152
47,,,152
48,,,152
49,,,152
50,,,152
51,,,152
52,,,152
53,,,152
54,,,152
55,,,152
56,,,152
57,,,152
58,,,152
59,,,152
60,,,152
61,,,152
62,,,152
63,,,152
64,,,152
65,,,152
66,,,152
67,,,152
68,,,152
69,,,152
70,,,152
71,,,152
72,,,152
73,,,152
74,,,152
75,,,152
76,,,152
77,,,152
78,,,152
79,,,152
80,,,152
81,,,152
82,,,152
83,,,152
84,,,152
85,,,152
86,,,152
87,,,152
88,,,152
89,,,152
90,,,152
91,,,152
92,,,152
93,,,152
94,,,152
95,,,152
96,,,152
97,,,152
98,,,152
99,,,152
0,0.6872,deep freezer,153
1,0.6777,house contract,153
2,0.6763,grill smoker,153
3,0.6737,conception calculator,153
4,0.6699,hotel rewards,153
5,0.6663,angie,153
6,0.6656,visitation,153
7,0.6654,contemporary wedding,153
8,0.6608,kfc buffet,153
9,0.6595,cramping during early pregnancy,153
10,0.6592,deep freezers,153
11,0.6582,strep rash,153
12,0.658,salvage parts locator,153
13,0.6574,state farm insurance,153
14,0.6562,farm insurance,153
15,0.6552,nutrition pdf,153
16,0.6551,how to get candle wax out of carpet,153
17,0.6529,www.google.cim,153
18,0.6522,pizza hut deals,153
19,0.6516,baby heart,153
20,0.6515,stallion trike,153
21,0.6508,suzuki verona,153
22,0.6506,sweet wines,153
23,0.6496,home contract,153
24,0.6488,baby movement,153
25,0.6486,living together before marriage,153
26,0.6483,grill corn,153
27,0.6474,blue beacon,153
28,0.6472,cam phasers,153
29,0.6467,metformin for pcos,153
30,0.6464,grill chicken legs,153
31,0.6459,good chili recipe,153
32,0.6456,grill pork,153
33,0.6454,wedding reception decorating ideas,153
34,0.6454,he will carry me,153
35,0.645,earthgrains,153
36,0.644,miscarriage at 6 weeks,153
37,0.644,kilz paint colors,153
38,0.6425,baby heartbeat,153
39,0.6421,image 8.25 elliptical,153
40,0.6414,fitness watch,153
41,0.6413,full term,153
42,0.6406,get candle wax out of carpet,153
43,0.6403,bosses day 2010,153
44,0.6401,kcbs bbq,153
45,0.6398,how to clean a catfish,153
46,0.6396,4010,153
47,0.639,grilled hamburger recipes,153
48,0.6389,phone finder,153
49,0.6384,clean a catfish,153
50,0.6383,walmart auto,153
51,0.6382,rap radio stations,153
52,0.6377,grill temperature,153
53,0.6373,suites,153
54,0.637,sorghum seed,153
55,0.6366,gizzard shad,153
56,0.6357,chigger bites,153
57,0.6352,smoker grills,153
58,0.6351,how to grill,153
59,0.6343,large pizza,153
60,0.6342,federal penitentiary,153
61,0.6337,caffeine free,153
62,0.6333,new social security card after marriage,153
63,0.633,endless shrimp,153
64,0.6329,license plate tags,153
65,0.6327,chiggers,153
66,0.6325,house of prayer,153
67,0.632,reception decorating ideas,153
68,0.6318,nitrogen in tires,153
69,0.6316,how many ounces are in a liter,153
70,0.6316,james dupree,153
71,0.6312,wind and willow,153
72,0.631,red lobster shrimp,153
73,0.6309,pearl millet,153
74,0.6307,dual climate control,153
75,0.6307,red lobster nutrition,153
76,0.6307,state farm ins,153
77,0.6305,smoked turkey breast,153
78,0.6299,accept checks,153
79,0.6294,grasshopper mower parts,153
80,0.6287,set clock,153
81,0.6286,pizza hut online,153
82,0.6286,chigger,153
83,0.6284,chiggers bites,153
84,0.6281,chigger bite,153
85,0.628,autism symptoms,153
86,0.6279,www.google.con,153
87,0.6278,grill ribs,153
88,0.6274,chigger bite treatment,153
89,0.6272,oak ridge boys songs,153
90,0.6272,value place hotel,153
91,0.627,chevelle car,153
92,0.6268,cheesy taco,153
93,0.6268,heat index,153
94,0.6266,lobster shrimp,153
95,0.6266,how to smoke ribs,153
96,0.6265,covered decks,153
97,0.6259,telecommunications company,153
98,0.6257,queso dip,153
99,0.6257,www.walmartcom,153
0,0.7169,never ever lyrics,154
1,0.703,i rise lyrics,154
2,0.6962,course requirements,154
3,0.6947,still i rise lyrics,154
4,0.6947,here i,154
5,0.6921,you come,154
6,0.6917,by myself lyrics,154
7,0.6913,just playing,154
8,0.6905,beach hats,154
9,0.6881,have you ever lyrics,154
10,0.6871,over there,154
11,0.6862,you will always be,154
12,0.6859,doxycycline,154
13,0.685,vera bradley diaper bag,154
14,0.6838,story analysis,154
15,0.6838,here and now lyrics,154
16,0.6835,a crown,154
17,0.6813,effects of doxycycline,154
18,0.6808,i will always love you lyrics,154
19,0.6804,she got it,154
20,0.6803,over me lyrics,154
21,0.6781,this place lyrics,154
22,0.678,because you,154
23,0.6778,will always love you lyrics,154
24,0.6775,put it on,154
25,0.6772,by nicki,154
26,0.6768,so soft,154
27,0.6763,nursing courses,154
28,0.6761,what lyrics,154
29,0.6761,you loved me,154
30,0.6752,b j,154
31,0.6722,on me,154
32,0.6722,figaro chain,154
33,0.672,when i see,154
34,0.6719,seems like,154
35,0.6718,over now,154
36,0.6715,mama lyrics,154
37,0.6714,believe lyrics,154
38,0.671,i just want to be,154
39,0.671,love that,154
40,0.6709,on my mind,154
41,0.6708,in the water lyrics,154
42,0.6706,what it is,154
43,0.6705,whatever you,154
44,0.67,word lyrics,154
45,0.6694,be with,154
46,0.6693,irritations,154
47,0.6692,special lyrics,154
48,0.6691,make you love me,154
49,0.6689,thank you lyrics,154
50,0.6681,ceiling repair,154
51,0.6669,do it like,154
52,0.6668,all lyrics,154
53,0.6665,shrimp recipes easy,154
54,0.6664,mary lyrics,154
55,0.6659,with marine,154
56,0.6642,i just want to,154
57,0.6639,lyrics to still,154
58,0.6638,all i,154
59,0.6638,bust it baby lyrics,154
60,0.6635,still lyrics,154
61,0.6634,goodman brown summary,154
62,0.6633,be near,154
63,0.6631,what you say,154
64,0.6631,emerald ring,154
65,0.663,i cry lyrics,154
66,0.6623,in this world,154
67,0.6622,be with you,154
68,0.6617,starting off,154
69,0.6614,always love you lyrics,154
70,0.6614,you loved me lyrics,154
71,0.6612,on you lyrics,154
72,0.6606,no matter,154
73,0.6602,baby by,154
74,0.6601,got me,154
75,0.6601,i told,154
76,0.66,real lyrics,154
77,0.6598,use me,154
78,0.6589,still i,154
79,0.6584,know me,154
80,0.6583,insect bite,154
81,0.6581,lyrics angel,154
82,0.6579,wrong lyrics,154
83,0.6579,birth controls,154
84,0.6578,if you love,154
85,0.6575,i know lyrics,154
86,0.6574,types of braids,154
87,0.6572,have i told you,154
88,0.6572,young goodman brown summary,154
89,0.6568,right above,154
90,0.6566,here i am,154
91,0.6563,hear me lyrics,154
92,0.6563,it baby,154
93,0.656,me down,154
94,0.6557,your love,154
95,0.6557,lyrics to no,154
96,0.6557,goodman brown,154
97,0.6555,lean on me,154
98,0.6555,k9 advantix,154
99,0.6554,sample thank you notes,154
0,,,155
1,,,155
2,,,155
3,,,155
4,,,155
5,,,155
6,,,155
7,,,155
8,,,155
9,,,155
10,,,155
11,,,155
12,,,155
13,,,155
14,,,155
15,,,155
16,,,155
17,,,155
18,,,155
19,,,155
20,,,155
21,,,155
22,,,155
23,,,155
24,,,155
25,,,155
26,,,155
27,,,155
28,,,155
29,,,155
30,,,155
31,,,155
32,,,155
33,,,155
34,,,155
35,,,155
36,,,155
37,,,155
38,,,155
39,,,155
40,,,155
41,,,155
42,,,155
43,,,155
44,,,155
45,,,155
46,,,155
47,,,155
48,,,155
49,,,155
50,,,155
51,,,155
52,,,155
53,,,155
54,,,155
55,,,155
56,,,155
57,,,155
58,,,155
59,,,155
60,,,155
61,,,155
62,,,155
63,,,155
64,,,155
65,,,155
66,,,155
67,,,155
68,,,155
69,,,155
70,,,155
71,,,155
72,,,155
73,,,155
74,,,155
75,,,155
76,,,155
77,,,155
78,,,155
79,,,155
80,,,155
81,,,155
82,,,155
83,,,155
84,,,155
85,,,155
86,,,155
87,,,155
88,,,155
89,,,155
90,,,155
91,,,155
92,,,155
93,,,155
94,,,155
95,,,155
96,,,155
97,,,155
98,,,155
99,,,155
0,0.7392,corn nuts,156
1,0.7357,apple pipe,156
2,0.7353,dexter season 5,156
3,0.7352,bloody nose,156
4,0.7309,guide to the universe,156
5,0.7308,mattress sizes,156
6,0.729,meatball soup,156
7,0.7255,lenticular,156
8,0.7226,grams in a tablespoon,156
9,0.7209,make love not,156
10,0.7177,how many grams in a tablespoon,156
11,0.7176,carob chips,156
12,0.7171,handlebars,156
13,0.7159,itx,156
14,0.7156,simon pegg,156
15,0.7137,dexter episodes,156
16,0.7132,skeptics guide to the universe,156
17,0.712,gangster rap,156
18,0.711,kael,156
19,0.711,punk rocker,156
20,0.7106,skeptics guide,156
21,0.7105,the void,156
22,0.709,bike stand,156
23,0.7085,happy birthday guitar,156
24,0.7083,gleaming the cube,156
25,0.708,how many calories in an avocado,156
26,0.7078,snowboard size,156
27,0.7078,how to get over a cold,156
28,0.7072,futurama,156
29,0.7062,shane koyczan,156
30,0.706,ima robot,156
31,0.7059,ellen page,156
32,0.705,koyczan,156
33,0.7048,emily watson,156
34,0.7044,butterfly knife,156
35,0.7023,mexican hot chocolate,156
36,0.7016,ewan mcgregor,156
37,0.7013,dexter season 5 episode,156
38,0.7012,futurama episodes,156
39,0.7007,lmfao yes,156
40,0.7,kitchen timer,156
41,0.6998,me first and the gimme,156
42,0.6995,niel,156
43,0.6992,almonds,156
44,0.6988,the poo,156
45,0.6982,oz to pounds,156
46,0.6981,simpsons episodes,156
47,0.6979,the gimme gimmes,156
48,0.6976,silly puddy,156
49,0.697,leg warmer,156
50,0.6967,charming california,156
51,0.6959,buy snow,156
52,0.6959,cleen,156
53,0.6954,grams per ounce,156
54,0.6952,nitrus,156
55,0.6947,get over a cold,156
56,0.6945,me first and the gimme gimmes,156
57,0.6936,dexter season 5 episode 2,156
58,0.6932,gimme gimmes,156
59,0.6925,patricia arquette,156
60,0.6924,140mm,156
61,0.6921,me first and the,156
62,0.6917,get over a cold fast,156
63,0.6917,hot fuzz,156
64,0.6913,hullu,156
65,0.6911,pumpkin pie from scratch,156
66,0.6908,mini itx,156
67,0.6907,hair masks,156
68,0.6907,the good the bad,156
69,0.6906,color movie,156
70,0.6906,dc snowboard,156
71,0.6901,australian slang,156
72,0.69,milk steamer,156
73,0.6899,licorice,156
74,0.6897,inulin,156
75,0.6894,birthday guitar,156
76,0.6893,gimmes,156
77,0.689,drm,156
78,0.6887,day9,156
79,0.6885,snow jacket,156
80,0.6883,animal hat,156
81,0.6883,flour nutrition,156
82,0.6879,acupressure,156
83,0.6874,dexter episode,156
84,0.6872,deltron 3030,156
85,0.6869,raw almonds,156
86,0.6868,cream cheese frosting recipe,156
87,0.6867,artichoke,156
88,0.6865,windows mouse,156
89,0.6863,snowboard rack,156
90,0.6862,trey parker,156
91,0.6861,ej20,156
92,0.686,pumpkin puree,156
93,0.6858,cat training,156
94,0.6857,sti engine,156
95,0.6856,love science,156
96,0.6856,blanched,156
97,0.6854,free simpsons episodes,156
98,0.6853,kung foo,156
99,0.6852,cream frosting,156
0,0.6605,ram 2002,157
1,0.6582,f150 2000,157
2,0.6567,hybrid tahoe,157
3,0.6543,silverado 2009,157
4,0.6541,silverado 2000,157
5,0.6493,thuricide,157
6,0.6483,bar keys,157
7,0.6462,password help,157
8,0.6407,pin drive,157
9,0.6402,morewords.com,157
10,0.6397,seeing an owl,157
11,0.6378,chevy silverado 2007,157
12,0.6366,oak leaf wine,157
13,0.6332,salty dog drink,157
14,0.6323,montessori curriculum,157
15,0.6318,mobile home rent,157
16,0.6304,shift calendar,157
17,0.6278,nails supply,157
18,0.627,f150 2002,157
19,0.6254,cv joint repair,157
20,0.6229,gt ford,157
21,0.6212,for f 150,157
22,0.6203,f150 2008,157
23,0.6202,nfl fantasy football 2011,157
24,0.6179,exclave,157
25,0.6169,silverado 2010,157
26,0.6168,ranger 2012,157
27,0.6128,svt ford,157
28,0.6123,how to cook ribeye,157
29,0.6122,silverado 2005,157
30,0.6119,tractor work,157
31,0.6117,ann bishop,157
32,0.6109,dodge ram 2004,157
33,0.6093,login login,157
34,0.6088,chevy 2007,157
35,0.6077,overseas job,157
36,0.6073,ford f150 2004,157
37,0.607,at risk kids,157
38,0.6064,funny nasty,157
39,0.6063,how to clean fuel injectors,157
40,0.6046,dog pooping blood,157
41,0.6043,coil spacer,157
42,0.6041,boat storage,157
43,0.6041,dignity memorial,157
44,0.6038,what vegetables to plant,157
45,0.6029,f150 2007,157
46,0.6025,2011 mustang 5.0,157
47,0.6025,incubus demon,157
48,0.6023,mobiles homes,157
49,0.6016,sale cars,157
50,0.6013,von thunen,157
51,0.6011,dryer adapter,157
52,0.601,challenger 2012,157
53,0.6008,chevy silverado 2004,157
54,0.6007,colt .38,157
55,0.6004,2013 gt,157
56,0.6004,yung simmie,157
57,0.6003,tiny shorts,157
58,0.6,beam lights,157
59,,,157
60,,,157
61,,,157
62,,,157
63,,,157
64,,,157
65,,,157
66,,,157
67,,,157
68,,,157
69,,,157
70,,,157
71,,,157
72,,,157
73,,,157
74,,,157
75,,,157
76,,,157
77,,,157
78,,,157
79,,,157
80,,,157
81,,,157
82,,,157
83,,,157
84,,,157
85,,,157
86,,,157
87,,,157
88,,,157
89,,,157
90,,,157
91,,,157
92,,,157
93,,,157
94,,,157
95,,,157
96,,,157
97,,,157
98,,,157
99,,,157
0,0.6538,avital,158
1,0.6485,pierogi,158
2,0.6474,ugg,158
3,0.6411,jakub,158
4,0.6355,tullamore dew,158
5,0.6327,pierogi recipe,158
6,0.6295,mens ugg,158
7,0.6268,cardy,158
8,0.6254,harold and kumar go to,158
9,0.6241,shameless season 1,158
10,0.6209,north face boots,158
11,0.6208,harold and kumar go to white castle,158
12,0.6205,fur coats,158
13,0.6174,ugg.com,158
14,0.6164,contract negotiations,158
15,0.6163,mens gloves,158
16,0.6148,shameless season 2,158
17,0.6148,baby uggs,158
18,0.6144,polish christmas,158
19,0.6144,mens fur,158
20,0.6138,beer of the month club,158
21,0.6129,www.unionpluscard.com,158
22,0.6114,ugg classic,158
23,0.6113,ugg classic short,158
24,0.6093,polish flag,158
25,0.6075,polish names,158
26,0.6052,shameless season,158
27,0.6047,pudzianowski,158
28,0.6041,party tent,158
29,0.6024,practice jersey,158
30,0.6019,the audition,158
31,0.6018,the fratellis,158
32,0.6017,bielski,158
33,0.6006,fur lined,158
34,0.6006,please please me,158
35,0.6003,unionpluscard,158
36,,,158
37,,,158
38,,,158
39,,,158
40,,,158
41,,,158
42,,,158
43,,,158
44,,,158
45,,,158
46,,,158
47,,,158
48,,,158
49,,,158
50,,,158
51,,,158
52,,,158
53,,,158
54,,,158
55,,,158
56,,,158
57,,,158
58,,,158
59,,,158
60,,,158
61,,,158
62,,,158
63,,,158
64,,,158
65,,,158
66,,,158
67,,,158
68,,,158
69,,,158
70,,,158
71,,,158
72,,,158
73,,,158
74,,,158
75,,,158
76,,,158
77,,,158
78,,,158
79,,,158
80,,,158
81,,,158
82,,,158
83,,,158
84,,,158
85,,,158
86,,,158
87,,,158
88,,,158
89,,,158
90,,,158
91,,,158
92,,,158
93,,,158
94,,,158
95,,,158
96,,,158
97,,,158
98,,,158
99,,,158
0,0.6131,sba loan,159
1,0.6083,medical plaza pharmacy,159
2,0.6073,basil soup,159
3,0.6065,tomato basil soup,159
4,0.6061,bear park,159
5,,,159
6,,,159
7,,,159
8,,,159
9,,,159
10,,,159
11,,,159
12,,,159
13,,,159
14,,,159
15,,,159
16,,,159
17,,,159
18,,,159
19,,,159
20,,,159
21,,,159
22,,,159
23,,,159
24,,,159
25,,,159
26,,,159
27,,,159
28,,,159
29,,,159
30,,,159
31,,,159
32,,,159
33,,,159
34,,,159
35,,,159
36,,,159
37,,,159
38,,,159
39,,,159
40,,,159
41,,,159
42,,,159
43,,,159
44,,,159
45,,,159
46,,,159
47,,,159
48,,,159
49,,,159
50,,,159
51,,,159
52,,,159
53,,,159
54,,,159
55,,,159
56,,,159
57,,,159
58,,,159
59,,,159
60,,,159
61,,,159
62,,,159
63,,,159
64,,,159
65,,,159
66,,,159
67,,,159
68,,,159
69,,,159
70,,,159
71,,,159
72,,,159
73,,,159
74,,,159
75,,,159
76,,,159
77,,,159
78,,,159
79,,,159
80,,,159
81,,,159
82,,,159
83,,,159
84,,,159
85,,,159
86,,,159
87,,,159
88,,,159
89,,,159
90,,,159
91,,,159
92,,,159
93,,,159
94,,,159
95,,,159
96,,,159
97,,,159
98,,,159
99,,,159
0,0.6723,right through me lyrics,160
1,0.6658,through me,160
2,0.6649,insect bite,160
3,0.6642,right through me,160
4,0.6619,tropical storms,160
5,0.657,nicki minaj your love,160
6,0.6526,www.moviefather.com,160
7,0.6515,see right through me,160
8,0.6475,right thru me,160
9,0.6461,blame it on me,160
10,0.638,science projects middle school,160
11,0.6377,you know i love you,160
12,0.6355,i believe in you,160
13,0.6315,imagine me,160
14,0.6314,i remember by keyshia cole,160
15,0.6312,dora and diego,160
16,0.6308,what is a tropical storm,160
17,0.6306,poison lyrics beyonce,160
18,0.6305,why her monica,160
19,0.6303,tropical depression,160
20,0.63,believe in you,160
21,0.6285,lyrics to questions,160
22,0.6278,from my heart,160
23,0.6272,have you ever lyrics,160
24,0.6264,fighting temptations lyrics,160
25,0.6264,thug in my life lyrics,160
26,0.6255,roach bite,160
27,0.6245,storm tracking,160
28,0.6238,school cafeteria,160
29,0.6236,men lie,160
30,0.6227,lol smiley face,160
31,0.6225,citronella,160
32,0.6221,on the beach,160
33,0.6218,queen video,160
34,0.6213,not anymore,160
35,0.6212,after all is said and done lyrics,160
36,0.6208,the one for me,160
37,0.6208,why did i get married online,160
38,0.6202,lol smiley,160
39,0.6202,naturally you,160
40,0.62,two years old,160
41,0.6195,strawberry shortcake baby,160
42,0.6193,small roaches,160
43,0.6191,topics for science fair,160
44,0.619,thong sandals,160
45,0.6175,wholesale replica handbags,160
46,0.6175,pretty girl rock remix,160
47,0.6172,joyful lyrics,160
48,0.6168,up out my face lyrics,160
49,0.6167,hurricane shelter,160
50,0.6164,life proof iphone 4s,160
51,0.6163,she got the best conversation,160
52,0.6163,one for me,160
53,0.6157,drop it low,160
54,0.6157,pillow lyrics,160
55,0.6156,torn lyrics letoya,160
56,0.6156,a1supplements.com,160
57,0.6155,cafeteria manager,160
58,0.6152,fat albert soundtrack,160
59,0.615,this christmas chris brown lyrics,160
60,0.6148,seaworthy insurance,160
61,0.6145,lil wayne right above,160
62,0.6144,i need you now lyrics,160
63,0.6144,insect bites,160
64,0.6143,girl first birthday themes,160
65,0.613,aaron fresh,160
66,0.6129,poison beyonce lyrics,160
67,0.6127,i look to you lyrics,160
68,0.6126,stomp the yard,160
69,0.6118,all about me quotes,160
70,0.6118,surfside condo,160
71,0.6115,long tongue,160
72,0.6112,logo.com,160
73,0.6105,tithe and offering,160
74,0.6101,not anymore letoya,160
75,0.6094,hurricane forecast,160
76,0.6091,how low can you go,160
77,0.6089,clotrimazole,160
78,0.6088,up out my face,160
79,0.6085,update on hurricane,160
80,0.6083,lil wayne right above it,160
81,0.6076,sun suite,160
82,0.6076,weather tropical storm,160
83,0.6074,beyonce music,160
84,0.6073,almost by tamia,160
85,0.6073,benicar 20 mg,160
86,0.6071,for you i will lyrics monica,160
87,0.6071,you see right through me,160
88,0.607,i did you wrong you did me wrong,160
89,0.6063,anatomy and physiology i,160
90,0.6061,touch screen camera,160
91,0.6056,mariah carey pregnant,160
92,0.6056,defecate,160
93,0.6051,kimora simmons,160
94,0.6046,hurricane survival,160
95,0.6046,so soft,160
96,0.6043,bathroom renovations,160
97,0.6043,let it shine moment of truth,160
98,0.6041,tropical storm,160
99,0.604,sorority row,160
0,0.7912,cheap satellite,161
1,0.7908,rhino 357,161
2,0.7889,hybrid grill,161
3,0.7883,codes for halo reach,161
4,0.7877,boss engine,161
5,0.7862,biker names,161
6,0.785,what in the hell,161
7,0.7844,sams c,161
8,0.7842,car holster,161
9,0.7829,315/70/17,161
10,0.7809,buy 9mm ammo,161
11,0.7807,glock model 36,161
12,0.7801,wings clip art,161
13,0.7791,cross pic,161
14,0.7772,paint jobs on cars,161
15,0.7755,grill the perfect steak,161
16,0.7754,pmr 30 review,161
17,0.7741,5 shot revolver,161
18,0.7738,littlecaesars.com,161
19,0.7736,911 dispatchers,161
20,0.7735,m11 9mm,161
21,0.7735,free downloadable videos,161
22,0.772,l434,161
23,0.772,self taken pics,161
24,0.7715,brommeland,161
25,0.7708,emo and scene,161
26,0.7707,glock model 19,161
27,0.7706,when is homecoming,161
28,0.7703,walmart jobs apply online,161
29,0.7698,team drivers,161
30,0.7693,dog stinks,161
31,0.7689,written reports,161
32,0.7687,laser sight for glock,161
33,0.7679,skin it .com,161
34,0.7675,paramedic to rn bridge program,161
35,0.7669,glock 30 review,161
36,0.7667,handgun price,161
37,0.7666,40 cal glock,161
38,0.7663,380 ammo for sale,161
39,0.7661,mossberg 12 gauge shotgun,161
40,0.7659,free public record search,161
41,0.7656,cheerleader crotch,161
42,0.7651,handguns sale,161
43,0.7649,degrees that pay well,161
44,0.7645,how to draw guns,161
45,0.7645,walmart wifi,161
46,0.764,rhino pistol,161
47,0.7639,about great danes,161
48,0.7638,spark plug wiring diagram,161
49,0.7636,lobster menu,161
50,0.7635,red lobster menu,161
51,0.7635,9 x 18,161
52,0.7634,chevrolet recall,161
53,0.7632,housecall.com,161
54,0.7631,can a child decide which parent to live with,161
55,0.7631,hunter price,161
56,0.763,taurus 24/7 oss,161
57,0.7628,m4a1 for sale,161
58,0.7627,9mm sale,161
59,0.7627,food ideas for parties,161
60,0.7621,recipes for deviled eggs,161
61,0.7621,monster energy drink logo,161
62,0.7619,sig sauer 380,161
63,0.7619,girl self shots,161
64,0.7618,videos for mp3,161
65,0.7615,transmission seals,161
66,0.7613,fully automatic shotgun,161
67,0.7609,practice ammo,161
68,0.7609,hematidrosis,161
69,0.76,the deadliest snake,161
70,0.7597,printers at walmart,161
71,0.7596,sewing machine embroidery,161
72,0.7594,mucus drainage,161
73,0.7593,electric guitar for sale,161
74,0.7592,photography studio equipment,161
75,0.7592,22lr tactical,161
76,0.7591,2008 saturn sky,161
77,0.7589,compound bow sights,161
78,0.7588,.380 for sale,161
79,0.7584,dp42849,161
80,0.7582,lobster stuffed mushrooms,161
81,0.7581,glock subcompact,161
82,0.7578,mythology goddess,161
83,0.7578,abortion photos,161
84,0.7574,stop a divorce,161
85,0.7574,the first mustang,161
86,0.7574,find a email,161
87,0.7573,male husky,161
88,0.7573,http //www.yahoo.com/mail,161
89,0.7572,halloween recipes with pictures,161
90,0.7568,7.62x39 rifles,161
91,0.7568,taser for sale,161
92,0.7567,memorial gardens cemetery,161
93,0.7567,.38 pistol,161
94,0.7566,bad map sensor,161
95,0.7564,emo girl pics,161
96,0.7563,p 11,161
97,0.7563,handguns reviews,161
98,0.7562,tires by size,161
99,0.7557,mass air flow sensor symptoms,161
0,0.7094,florida bike week,162
1,0.6984,rentals in florida,162
2,0.6959,horse farms for sale,162
3,0.6908,rentals in key west florida,162
4,0.6882,vacationrentals.com,162
5,0.6849,kissimmee vacation rentals,162
6,0.6832,pacific to eastern,162
7,0.678,aloe plant,162
8,0.6769,sun poisoning,162
9,0.6756,windsor hills resort,162
10,0.6754,eastern black swallowtail,162
11,0.6746,orlando vacation rentals,162
12,0.6665,pdt to est,162
13,0.6631,retirement communities in florida,162
14,0.6629,pro trailers,162
15,0.6629,key west vacation,162
16,0.6628,vacation villas,162
17,0.6625,orlando florida zip,162
18,0.662,pennyweight,162
19,0.6616,orlando florida zip code,162
20,0.6616,horse farms,162
21,0.6609,gulf coast florida,162
22,0.6607,last minute florida,162
23,0.6606,jobs in key west florida,162
24,0.6591,bermuda house,162
25,0.659,florida obituary,162
26,0.6581,longboat key rentals,162
27,0.6577,places to live in florida,162
28,0.6565,standardbred canada,162
29,0.6557,aloe plants,162
30,0.6552,pacific to eastern time,162
31,0.6534,sun poisoning symptoms,162
32,0.6523,apply to kmart,162
33,0.6523,hollister bathing suits,162
34,0.6506,florida obituaries,162
35,0.6496,solana resort,162
36,0.6494,homemade bowls,162
37,0.6487,honeybell,162
38,0.6484,zymox,162
39,0.6471,black bean soup recipe,162
40,0.6467,florida newspaper obituaries,162
41,0.6457,symptoms of sun poisoning,162
42,0.6447,ocala fl newspaper,162
43,0.6431,florida retirement communities,162
44,0.6429,orange lake resort orlando florida,162
45,0.6425,clearance bathing suits,162
46,0.6418,meatballs grape jelly,162
47,0.6403,wasted lyrics,162
48,0.6397,keywest.com,162
49,0.6388,correct time est,162
50,0.6387,villas in florida,162
51,0.6384,disc herniation,162
52,0.638,ocala florida newspaper,162
53,0.6377,discount orlando tickets,162
54,0.6374,anoles,162
55,0.6368,gasparilla island florida,162
56,0.6367,gulf coast of florida,162
57,0.6362,key west harbor,162
58,0.6361,rentals in florida keys,162
59,0.6358,cheap florida,162
60,0.6357,st augustine real estate,162
61,0.6356,orlando flex,162
62,0.6351,florida rv resorts,162
63,0.6345,atlantic ocean,162
64,0.6338,cottage bedroom furniture,162
65,0.6337,glass bowls,162
66,0.6332,map of appalachian trail,162
67,0.6326,sun poisoning rash,162
68,0.6324,orlando fl newspaper,162
69,0.6324,glory cruise ship,162
70,0.6316,sun poisoning treatment,162
71,0.6316,venice florida newspaper,162
72,0.6311,vacation village at parkway,162
73,0.6305,obituary florida,162
74,0.6305,weather in freeport bahamas,162
75,0.6305,map of florida,162
76,0.6304,time eastern,162
77,0.6301,orangelake.com,162
78,0.6291,pick up truck,162
79,0.6288,disney resorts,162
80,0.6286,royal floridian,162
81,0.6279,key west vacation rentals,162
82,0.6274,old town key west,162
83,0.6273,windsor hills resort kissimmee,162
84,0.6269,horse farm for sale,162
85,0.6269,cruzan rum,162
86,0.6268,sauce for crab,162
87,0.6268,appalachian trail,162
88,0.6267,village at parkway,162
89,0.6265,vacation rentals.com,162
90,0.6262,black beans and rice,162
91,0.6258,the appalachian trail,162
92,0.6257,discount disney tickets,162
93,0.6252,vistana villages orlando,162
94,0.6251,vrbo sarasota,162
95,0.6248,sheraton vistana villages orlando,162
96,0.6244,on the ocean,162
97,0.6244,villages florida rentals,162
98,0.624,liki tiki village orlando,162
99,0.6239,daytona inn,162
0,,,163
1,,,163
2,,,163
3,,,163
4,,,163
5,,,163
6,,,163
7,,,163
8,,,163
9,,,163
10,,,163
11,,,163
12,,,163
13,,,163
14,,,163
15,,,163
16,,,163
17,,,163
18,,,163
19,,,163
20,,,163
21,,,163
22,,,163
23,,,163
24,,,163
25,,,163
26,,,163
27,,,163
28,,,163
29,,,163
30,,,163
31,,,163
32,,,163
33,,,163
34,,,163
35,,,163
36,,,163
37,,,163
38,,,163
39,,,163
40,,,163
41,,,163
42,,,163
43,,,163
44,,,163
45,,,163
46,,,163
47,,,163
48,,,163
49,,,163
50,,,163
51,,,163
52,,,163
53,,,163
54,,,163
55,,,163
56,,,163
57,,,163
58,,,163
59,,,163
60,,,163
61,,,163
62,,,163
63,,,163
64,,,163
65,,,163
66,,,163
67,,,163
68,,,163
69,,,163
70,,,163
71,,,163
72,,,163
73,,,163
74,,,163
75,,,163
76,,,163
77,,,163
78,,,163
79,,,163
80,,,163
81,,,163
82,,,163
83,,,163
84,,,163
85,,,163
86,,,163
87,,,163
88,,,163
89,,,163
90,,,163
91,,,163
92,,,163
93,,,163
94,,,163
95,,,163
96,,,163
97,,,163
98,,,163
99,,,163
0,0.6152,bustedtees,164
1,0.6078,probable,164
2,0.6046,series video,164
3,0.6044,auction prices,164
4,0.6002,angry nintendo,164
5,0.6002,angry nintendo nerd,164
6,,,164
7,,,164
8,,,164
9,,,164
10,,,164
11,,,164
12,,,164
13,,,164
14,,,164
15,,,164
16,,,164
17,,,164
18,,,164
19,,,164
20,,,164
21,,,164
22,,,164
23,,,164
24,,,164
25,,,164
26,,,164
27,,,164
28,,,164
29,,,164
30,,,164
31,,,164
32,,,164
33,,,164
34,,,164
35,,,164
36,,,164
37,,,164
38,,,164
39,,,164
40,,,164
41,,,164
42,,,164
43,,,164
44,,,164
45,,,164
46,,,164
47,,,164
48,,,164
49,,,164
50,,,164
51,,,164
52,,,164
53,,,164
54,,,164
55,,,164
56,,,164
57,,,164
58,,,164
59,,,164
60,,,164
61,,,164
62,,,164
63,,,164
64,,,164
65,,,164
66,,,164
67,,,164
68,,,164
69,,,164
70,,,164
71,,,164
72,,,164
73,,,164
74,,,164
75,,,164
76,,,164
77,,,164
78,,,164
79,,,164
80,,,164
81,,,164
82,,,164
83,,,164
84,,,164
85,,,164
86,,,164
87,,,164
88,,,164
89,,,164
90,,,164
91,,,164
92,,,164
93,,,164
94,,,164
95,,,164
96,,,164
97,,,164
98,,,164
99,,,164
0,0.6566,bbq brisket,165
1,0.6551,twin peaks,165
2,0.6478,pplmotorhomes.com,165
3,0.6267,ndt jobs,165
4,0.6261,silverado 2006,165
5,0.6234,chevrolet silverado ss,165
6,0.6195,7 layer dip recipe,165
7,0.6186,ford harley davidson,165
8,0.6168,sierra 2014,165
9,0.6159,silverado ss for sale,165
10,0.6154,best hamburger,165
11,0.6151,twin peaks restaurant,165
12,0.615,ford harley,165
13,0.6148,ss silverado,165
14,0.6099,peaks restaurant,165
15,0.6094,p411,165
16,0.6086,how to cook brisket,165
17,0.6085,chevy silverado single cab,165
18,0.6062,houston airport map,165
19,0.6058,layer dip recipe,165
20,0.6058,gmc sierra 2014,165
21,0.6058,mechanic shops,165
22,0.6057,f-150 platinum,165
23,0.6046,donut shops,165
24,0.6042,silverado 2007,165
25,0.604,m frame,165
26,0.6004,custom box,165
27,,,165
28,,,165
29,,,165
30,,,165
31,,,165
32,,,165
33,,,165
34,,,165
35,,,165
36,,,165
37,,,165
38,,,165
39,,,165
40,,,165
41,,,165
42,,,165
43,,,165
44,,,165
45,,,165
46,,,165
47,,,165
48,,,165
49,,,165
50,,,165
51,,,165
52,,,165
53,,,165
54,,,165
55,,,165
56,,,165
57,,,165
58,,,165
59,,,165
60,,,165
61,,,165
62,,,165
63,,,165
64,,,165
65,,,165
66,,,165
67,,,165
68,,,165
69,,,165
70,,,165
71,,,165
72,,,165
73,,,165
74,,,165
75,,,165
76,,,165
77,,,165
78,,,165
79,,,165
80,,,165
81,,,165
82,,,165
83,,,165
84,,,165
85,,,165
86,,,165
87,,,165
88,,,165
89,,,165
90,,,165
91,,,165
92,,,165
93,,,165
94,,,165
95,,,165
96,,,165
97,,,165
98,,,165
99,,,165
0,0.6838,law school graduates,166
1,0.6742,lady gaga and beyonce,166
2,0.6728,gaga and beyonce,166
3,0.669,aba rules,166
4,0.6602,pan-american,166
5,0.6567,honda crossover,166
6,0.6391,alana beard,166
7,0.6351,con law,166
8,0.6338,v jones,166
9,0.6329,office secretary,166
10,0.632,from pdf to word,166
11,0.6246,interstate hotels,166
12,0.6236,a jay,166
13,0.6217,baker v. carr,166
14,0.6213,patrick ramsey,166
15,0.6209,david jacobs,166
16,0.6194,nacho mama,166
17,0.6164,nfl breast cancer,166
18,0.6139,h and m online,166
19,0.6104,black summer,166
20,0.6104,a.n.,166
21,0.6103,camr,166
22,0.6095,dormant commerce clause,166
23,0.6095,compliments of,166
24,0.6092,richard reid,166
25,0.6072,doctor salaries,166
26,0.6071,the higher education,166
27,0.6056,baker v carr,166
28,0.6054,lsat logic games,166
29,0.6047,intentional infliction of emotional distress,166
30,0.6041,just the beginning,166
31,0.6038,health masters,166
32,0.603,calories in dominos,166
33,0.6028,grey line tours,166
34,0.6002,narrowly,166
35,,,166
36,,,166
37,,,166
38,,,166
39,,,166
40,,,166
41,,,166
42,,,166
43,,,166
44,,,166
45,,,166
46,,,166
47,,,166
48,,,166
49,,,166
50,,,166
51,,,166
52,,,166
53,,,166
54,,,166
55,,,166
56,,,166
57,,,166
58,,,166
59,,,166
60,,,166
61,,,166
62,,,166
63,,,166
64,,,166
65,,,166
66,,,166
67,,,166
68,,,166
69,,,166
70,,,166
71,,,166
72,,,166
73,,,166
74,,,166
75,,,166
76,,,166
77,,,166
78,,,166
79,,,166
80,,,166
81,,,166
82,,,166
83,,,166
84,,,166
85,,,166
86,,,166
87,,,166
88,,,166
89,,,166
90,,,166
91,,,166
92,,,166
93,,,166
94,,,166
95,,,166
96,,,166
97,,,166
98,,,166
99,,,166
0,0.6693,would you know my name,167
1,0.6688,88 lines,167
2,0.6684,party ben,167
3,0.6639,a sunday afternoon,167
4,0.6635,lyrics ice cube,167
5,0.6625,lyrics baby bash,167
6,0.662,le disko lyrics,167
7,0.6595,sunday afternoon lyrics,167
8,0.659,we are pilots,167
9,0.6544,ca airports,167
10,0.6482,parallels tools,167
11,0.6477,garden snails,167
12,0.6464,in the sun tabs,167
13,0.6447,eyes of a stranger,167
14,0.6436,garden snail,167
15,0.643,88 lines about 44 women,167
16,0.643,apollo landing,167
17,0.6425,current time in england,167
18,0.6424,the sounds lyrics,167
19,0.6404,drawline,167
20,0.6384,media blitz,167
21,0.6367,mighty mouse,167
22,0.6366,apple previews,167
23,0.6356,susie suh,167
24,0.6353,magellanic cloud,167
25,0.6348,chinese character dictionary,167
26,0.6342,zeratul,167
27,0.634,simpsons movie trailer,167
28,0.6337,by drop,167
29,0.6333,mac utility,167
30,0.6331,mac blu ray,167
31,0.6329,carly comando,167
32,0.6318,dvdbackup,167
33,0.6311,p4c800,167
34,0.6311,paper heart,167
35,0.6307,photoshop rotate,167
36,0.6306,itunes 7.2,167
37,0.6306,warcraft cd key,167
38,0.6287,mini drive,167
39,0.6286,avatar air,167
40,0.6282,potter pals,167
41,0.628,how to restart an ipod,167
42,0.6279,omnidisksweeper,167
43,0.6268,silver medalist,167
44,0.6264,ical server,167
45,0.6259,somewhere over the rainbow guitar,167
46,0.6255,e motion,167
47,0.6248,safari for pc,167
48,0.6248,database mac,167
49,0.6247,russell from up,167
50,0.6246,epson perfection v600,167
51,0.6244,starcraft terran,167
52,0.6235,1 mile in feet,167
53,0.623,define hipster,167
54,0.623,dynomighty,167
55,0.6228,fundly,167
56,0.6227,itunes tv show,167
57,0.6227,muvo tx fm,167
58,0.6225,starcraft 2 wallpaper,167
59,0.6223,sunday afternoon,167
60,0.6212,instant messenger for mac,167
61,0.621,chopin sheet music,167
62,0.6209,children of the lamp,167
63,0.6199,hard drive imac,167
64,0.6195,italian gelato,167
65,0.618,l-o-v-e lyrics,167
66,0.6175,starcraft protoss,167
67,0.6174,island in the sun weezer,167
68,0.6169,route 66 lyrics,167
69,0.6169,ide mac,167
70,0.6168,roland digital piano,167
71,0.6166,halo 2 trailer,167
72,0.6165,palm os 5,167
73,0.6164,i will follow you into the dark tab,167
74,0.6164,woose,167
75,0.6163,lenka lyrics,167
76,0.6162,goal the dream begins,167
77,0.6161,barbara young,167
78,0.6161,monsters inc costume,167
79,0.6161,le festin,167
80,0.6159,mysql.sock,167
81,0.6159,back to california,167
82,0.6159,plastic cement,167
83,0.6158,headphones noise cancelling,167
84,0.6157,princess trailer,167
85,0.6157,pint in cups,167
86,0.6155,nvidia quadro 4000,167
87,0.6155,rain design,167
88,0.6155,hypnosis therapy,167
89,0.6153,hottest state,167
90,0.6146,mozart sheet music,167
91,0.6145,sms email,167
92,0.6145,moon size,167
93,0.6144,pro immigration,167
94,0.6143,mayan names,167
95,0.6143,amazon reader,167
96,0.6143,chicken drumstick recipe,167
97,0.6142,unicode table,167
98,0.6142,incredible costume,167
99,0.614,girls beastie boys,167
0,0.8595,cowboy movie,168
1,0.8119,heeler,168
2,0.8091,concrete overlay,168
3,0.8056,enchilada casserole,168
4,0.8019,wyatt earp movie,168
5,0.8005,johnny ringo,168
6,0.7928,blue heelers for sale,168
7,0.7919,two mules for sister,168
8,0.7886,sister sara,168
9,0.7885,two mules,168
10,0.788,chicken enchilada casserole,168
11,0.7875,western movie,168
12,0.7874,ropin,168
13,0.7864,enchilada casserole recipe,168
14,0.7854,smashed finger,168
15,0.784,dog waterer,168
16,0.7838,western wear,168
17,0.7827,cow skull,168
18,0.7825,priefert,168
19,0.7824,heeler puppies,168
20,0.7807,heelers for sale,168
21,0.78,cowboy style,168
22,0.7799,mexican beef,168
23,0.7777,1982 chevy truck,168
24,0.777,heeler puppy,168
25,0.7769,american national insurance,168
26,0.7758,heeler dog,168
27,0.7752,rv air,168
28,0.7749,stick horse,168
29,0.7732,bull skull,168
30,0.7722,blue heelers,168
31,0.772,cowboy baby,168
32,0.7709,dish pay per view,168
33,0.7693,still make cheyenne,168
34,0.769,beef enchilada casserole,168
35,0.7688,western wear stores,168
36,0.7687,concrete acid,168
37,0.7686,george strait tour,168
38,0.7681,classifieds pets,168
39,0.7672,heelers,168
40,0.7672,blue heeler,168
41,0.7668,rv air conditioner,168
42,0.7663,cowboy belt,168
43,0.7642,sour cream enchiladas,168
44,0.764,t-post,168
45,0.7635,watusi cattle,168
46,0.7633,acid stain,168
47,0.763,sheriff badge,168
48,0.7629,gangsters paradise,168
49,0.7627,cowboy and indian,168
50,0.7627,george strait,168
51,0.7623,heeler pups,168
52,0.7621,george straits,168
53,0.7617,george strait concert,168
54,0.7616,concrete dye,168
55,0.7615,clint,168
56,0.7615,i can still make cheyenne,168
57,0.7614,cowboy pics,168
58,0.7612,cream cheese jalapeno,168
59,0.7608,flipping off,168
60,0.7607,heeler dogs,168
61,0.7603,lonesome dove cast,168
62,0.7602,cowboy cake,168
63,0.7599,amarillo by morning,168
64,0.7597,barbed wire fence,168
65,0.7594,spurs for sale,168
66,0.7593,heeler mix,168
67,0.7589,pictures of cowboys,168
68,0.7587,george strait team roping,168
69,0.758,war wagon,168
70,0.7577,72 chevy truck,168
71,0.757,duty holster,168
72,0.7565,western gun,168
73,0.7564,cowgirl baby,168
74,0.7563,national cutting horse,168
75,0.7561,comanche moon,168
76,0.756,vintage cowboy,168
77,0.7558,i wanna be a cowboy,168
78,0.7556,alfalfa hay,168
79,0.7554,cowboy rides away tour,168
80,0.7553,cowboy bedding,168
81,0.755,cheese enchilada,168
82,0.755,dish internet,168
83,0.7549,aqha.com,168
84,0.754,old english alphabet,168
85,0.7539,western belt buckle,168
86,0.7538,concrete acid stain,168
87,0.7537,cowboy rides away,168
88,0.7534,western theme,168
89,0.7533,katie elder,168
90,0.7532,blue internet,168
91,0.7527,two step dance,168
92,0.7519,tombstone movie,168
93,0.7516,the mustang,168
94,0.7502,cowboy video,168
95,0.7498,saddle repair,168
96,0.7496,western song,168
97,0.7495,cowboy and cowgirl,168
98,0.7495,concrete stain,168
99,0.7494,hunting ranch,168
0,0.6636,russian adoption,169
1,0.6532,www.people.com,169
2,0.649,south east region,169
3,0.6486,chicken and cheese quesadilla,169
4,0.6411,bridesmaids dress,169
5,0.6369,advance auto parts discount,169
6,0.6302,bp station locator,169
7,0.6255,dixie pacific,169
8,0.6245,water outfitters,169
9,0.6236,nursing home beds,169
10,0.6208,clear blue easy,169
11,0.6203,tailgate recipe,169
12,0.6197,jimmy buffett live,169
13,0.6173,snakes in the house,169
14,0.6172,tailgating foods,169
15,0.6171,bank compliance officer,169
16,0.6171,john deere farm tractor,169
17,0.617,weather forecast for orlando florida,169
18,0.6163,resorts st thomas,169
19,0.6162,lacasse furniture,169
20,0.6157,dji futures,169
21,0.6149,nursing uniforms scrubs,169
22,0.6146,turkey blind,169
23,0.6132,lo ogestrel,169
24,0.613,fl tourism,169
25,0.6121,train train blackfoot,169
26,0.612,country inns suites,169
27,0.609,soap digest,169
28,0.6087,reading in the content areas,169
29,0.6084,free internet checkers,169
30,0.6081,reading strategies for high school,169
31,0.6074,www. whitepages.com,169
32,0.6065,cash flow from assets,169
33,0.6064,turkey spurs,169
34,0.6064,blue easy,169
35,0.6061,chase.com/bp,169
36,0.606,young and wild lyrics,169
37,0.6059,american family life assurance,169
38,0.6052,wedding program layout,169
39,0.6044,water by brad paisley,169
40,0.6041,soap opera central,169
41,0.6036,wedding programs samples,169
42,0.6028,salsa dip recipe,169
43,0.6027,stadium prints,169
44,0.6027,window world complaints,169
45,0.6025,sterling dump truck,169
46,0.6022,local radar map,169
47,0.6006,boats for sale by owners,169
48,0.6004,white pages com,169
49,0.6004,fantasy football message board,169
50,0.6002,prom dresses under 200 dollars,169
51,,,169
52,,,169
53,,,169
54,,,169
55,,,169
56,,,169
57,,,169
58,,,169
59,,,169
60,,,169
61,,,169
62,,,169
63,,,169
64,,,169
65,,,169
66,,,169
67,,,169
68,,,169
69,,,169
70,,,169
71,,,169
72,,,169
73,,,169
74,,,169
75,,,169
76,,,169
77,,,169
78,,,169
79,,,169
80,,,169
81,,,169
82,,,169
83,,,169
84,,,169
85,,,169
86,,,169
87,,,169
88,,,169
89,,,169
90,,,169
91,,,169
92,,,169
93,,,169
94,,,169
95,,,169
96,,,169
97,,,169
98,,,169
99,,,169
0,0.7259,tool tour,170
1,0.7051,water districts,170
2,0.7048,consignment clothing,170
3,0.7007,what time is the super bowl 2014,170
4,0.6873,scenic route,170
5,0.6825,reverend horton heat,170
6,0.6809,tool band,170
7,0.6808,reverend horton,170
8,0.6742,monitor repair,170
9,0.6723,horton heat,170
10,0.6691,june beetle,170
11,0.6686,globe lights,170
12,0.6671,datsun 280zx,170
13,0.6639,monte cristo sandwich,170
14,0.663,cops episodes,170
15,0.6625,wholesale cost,170
16,0.6622,low income dental,170
17,0.6602,emser tile,170
18,0.6595,water feature,170
19,0.6589,ford roadster,170
20,0.6581,i water,170
21,0.6555,what time is the super bowl,170
22,0.6553,motorcycle repair,170
23,0.6542,juice fast recipes,170
24,0.6542,tool concert,170
25,0.6536,new years countdown,170
26,0.6534,water features,170
27,0.6532,emser,170
28,0.6521,clutch repair,170
29,0.6518,hd supply solutions,170
30,0.6506,danny carey,170
31,0.6504,small appliance repair,170
32,0.6497,moustache wax,170
33,0.6493,puscifer,170
34,0.649,tetherball,170
35,0.6467,get rid of a sunburn,170
36,0.6466,how to get rid of a sunburn,170
37,0.6461,brotha lynch,170
38,0.6458,modems,170
39,0.644,volkswagen bug,170
40,0.644,white art,170
41,0.6438,flipping off,170
42,0.6437,wakeboard towers,170
43,0.6433,used baby clothes,170
44,0.643,hotel 6,170
45,0.6416,fastest route,170
46,0.6415,stereo install,170
47,0.641,ford coe,170
48,0.6408,lacewing,170
49,0.6405,get local,170
50,0.6401,chris isaak,170
51,0.6399,truck mount,170
52,0.6391,roadster for sale,170
53,0.6391,farmers.com,170
54,0.6388,stereo kit,170
55,0.6387,vetrazzo,170
56,0.6384,mission tortillas,170
57,0.6381,nash metropolitan,170
58,0.6373,motel 6,170
59,0.6372,farmers insurance,170
60,0.6367,brotha lynch hung,170
61,0.6367,landscape software,170
62,0.6363,lynch hung,170
63,0.6362,10000 days,170
64,0.6355,www.farmers.com,170
65,0.6351,tower speakers,170
66,0.6345,budget moving,170
67,0.6344,best motorcycle,170
68,0.634,porsche 914,170
69,0.6332,isp speed test,170
70,0.633,1927 ford,170
71,0.6324,1940 ford,170
72,0.6321,prematic,170
73,0.6319,small appliance,170
74,0.6314,used baby,170
75,0.631,stereo adapter,170
76,0.6303,maynard james,170
77,0.6301,granite composite,170
78,0.63,isp speed,170
79,0.6298,extreme mustang,170
80,0.6293,motorcycle ramp,170
81,0.6291,butcher paper,170
82,0.6288,netflix player,170
83,0.6288,edelbrock 1405,170
84,0.6282,honda st1300,170
85,0.6279,tuff shed,170
86,0.6277,farmers ins,170
87,0.6275,recipes mexican,170
88,0.6275,datsun z,170
89,0.6269,1992 honda prelude,170
90,0.626,brotha lynch lyrics,170
91,0.6259,maynard james keenan,170
92,0.6259,farmer insurance,170
93,0.6258,1963 nova,170
94,0.6258,mutton busting,170
95,0.6253,composite sinks,170
96,0.6252,vintage ford,170
97,0.625,swim spa,170
98,0.6249,redwood lumber,170
99,0.6248,diamond multimedia,170
0,0.6706,pigeon fever in horses,171
1,0.669,how to prune roses,171
2,0.6682,santa rosa plum,171
3,0.6606,ladybug eggs,171
4,0.6603,prune roses,171
5,0.6577,patio cover plans,171
6,0.6546,fade into you,171
7,0.65,patio cover designs,171
8,0.6468,build a patio cover,171
9,0.6457,ced electric,171
10,0.643,gate frame,171
11,0.6415,how to build a patio cover,171
12,0.6413,day of the dead costume,171
13,0.6395,fade into you lyrics,171
14,0.6395,tuscan house plans,171
15,0.6385,pruning roses,171
16,0.6381,kings architectural,171
17,0.6336,tuff sheds,171
18,0.6305,patio cover ideas,171
19,0.6303,shed home depot,171
20,0.63,emser,171
21,0.6277,baby ladybug,171
22,0.6275,flat repair,171
23,0.6264,tuffshed.com,171
24,0.6258,iron fence panels,171
25,0.6228,koa rv park,171
26,0.6218,emser tile,171
27,0.62,iron fences,171
28,0.6182,live ladybugs,171
29,0.6173,cinder blocks,171
30,0.617,santitas,171
31,0.6158,used brick,171
32,0.6155,l-methylfolate,171
33,0.6153,baby rattle snake,171
34,0.613,medical detox,171
35,0.613,patio cover,171
36,0.6118,pork tamale recipe,171
37,0.611,trees nursery,171
38,0.6102,audrey hepburn,171
39,0.6102,firestudio,171
40,0.6095,adjust a gate,171
41,0.6093,go camping,171
42,0.6067,tuff shed,171
43,0.606,raw goats milk,171
44,0.6056,venice scooter,171
45,0.6053,rv carport,171
46,0.6053,carl juniors,171
47,0.6052,rock and roll marathon 2012,171
48,0.604,valentine radar detector,171
49,0.604,1969 bronco,171
50,0.6037,metal fence,171
51,0.6031,separate property,171
52,0.6029,covered patio,171
53,0.6019,pink dots,171
54,0.6017,granite slab,171
55,0.6013,cargo container homes,171
56,0.6007,tuscan villa,171
57,0.6003,contact southwest airlines,171
58,,,171
59,,,171
60,,,171
61,,,171
62,,,171
63,,,171
64,,,171
65,,,171
66,,,171
67,,,171
68,,,171
69,,,171
70,,,171
71,,,171
72,,,171
73,,,171
74,,,171
75,,,171
76,,,171
77,,,171
78,,,171
79,,,171
80,,,171
81,,,171
82,,,171
83,,,171
84,,,171
85,,,171
86,,,171
87,,,171
88,,,171
89,,,171
90,,,171
91,,,171
92,,,171
93,,,171
94,,,171
95,,,171
96,,,171
97,,,171
98,,,171
99,,,171
0,0.754,eff,172
1,0.7223,american giant,172
2,0.712,shipping wine,172
3,0.7038,sherry vinegar,172
4,0.6941,spindrift,172
5,0.6881,keffiyeh,172
6,0.6874,biafra,172
7,0.6854,honeyfund,172
8,0.6845,creamy polenta,172
9,0.6843,ship wine,172
10,0.6821,pzev,172
11,0.6817,betabrand,172
12,0.6798,coconut records,172
13,0.679,guy ritchie,172
14,0.6727,minor threat,172
15,0.6723,wine shipping,172
16,0.6717,housing prices,172
17,0.6647,drupal node,172
18,0.664,vegan food,172
19,0.6637,vinter,172
20,0.6635,masters nationals,172
21,0.6633,drupal,172
22,0.6632,hansson,172
23,0.6625,bugeye,172
24,0.6621,edward norton,172
25,0.6615,helly hansen ski,172
26,0.6611,a3 paper,172
27,0.6609,blyton,172
28,0.6591,michael caine,172
29,0.659,frenetic,172
30,0.6587,house prices,172
31,0.6582,drupal 6,172
32,0.6582,histrionics,172
33,0.6578,jibe,172
34,0.6574,sparkling cider,172
35,0.6573,royksopp,172
36,0.6561,blanchett,172
37,0.6551,space rent,172
38,0.655,dmca,172
39,0.6543,beer cozy,172
40,0.6541,house price,172
41,0.6533,drupal user,172
42,0.6528,mattress review,172
43,0.6525,free cupcakes,172
44,0.652,uber alles,172
45,0.6506,glib,172
46,0.6505,the rumble 2012,172
47,0.6504,city hostel,172
48,0.6501,crimea,172
49,0.6494,vegan cupcakes,172
50,0.6494,lentil,172
51,0.6493,lentils,172
52,0.6486,sean of the dead,172
53,0.6485,fennel recipe,172
54,0.6484,drunken noodles recipe,172
55,0.6481,uc davis pepper spray,172
56,0.6481,acab,172
57,0.648,neil finn,172
58,0.6479,french radio,172
59,0.6468,simian,172
60,0.6464,daiya,172
61,0.6462,diesel usa,172
62,0.6461,uc davis pepper,172
63,0.646,apple sausage,172
64,0.6447,appetit,172
65,0.6444,croupier,172
66,0.6443,no end in sight,172
67,0.6442,cate blanchett,172
68,0.6436,vice guide,172
69,0.6434,yulia tymoshenko,172
70,0.6432,housing price,172
71,0.6429,pedantic,172
72,0.6427,shmoo,172
73,0.6426,summit 2013,172
74,0.6421,0404,172
75,0.6412,volkov,172
76,0.641,spooks,172
77,0.6407,butternut squash pasta,172
78,0.6407,plum tart,172
79,0.6404,oil wiki,172
80,0.6403,baja fresh,172
81,0.6401,vegan shoes,172
82,0.6397,folding treadmill,172
83,0.6395,sticky toffee,172
84,0.6393,drupal 7,172
85,0.639,vegan,172
86,0.639,valy,172
87,0.6389,fava beans,172
88,0.6384,drupal module,172
89,0.6383,end in sight,172
90,0.6382,couscous recipe,172
91,0.6379,disingenuous,172
92,0.6374,drupal views,172
93,0.6369,mail forward,172
94,0.6365,sticky toffee pudding,172
95,0.6361,pounds in dollars,172
96,0.6361,chicken skewers,172
97,0.6359,davis pepper spray,172
98,0.6358,estonian,172
99,0.6358,ddk,172
0,0.6926,ruby tuesdays nutrition,173
1,0.6733,o.a.r,173
2,0.6708,training sites,173
3,0.666,orbitz games,173
4,0.665,bob vila,173
5,0.6644,flooring for basement,173
6,0.6584,snowfall accumulation,173
7,0.6515,o.a.r.,173
8,0.648,heard the world,173
9,0.6479,oar songs,173
10,0.6449,grand cayman island,173
11,0.6412,ochos,173
12,0.6409,off bug,173
13,0.6401,drug rug hoodie,173
14,0.6386,nuvi 255w,173
15,0.6375,ochos rios,173
16,0.6363,drywall sander,173
17,0.636,wear red day,173
18,0.6355,peanut allergy,173
19,0.6351,255w,173
20,0.6346,career wins,173
21,0.6344,radio cd,173
22,0.6334,crock pot meatballs,173
23,0.6329,facebook virus,173
24,0.6324,crockpot meatballs,173
25,0.6311,humidity level,173
26,0.6299,garmin nuvi 255w,173
27,0.6282,viactiv,173
28,0.6277,general tso chicken recipe,173
29,0.6262,plantars wart,173
30,0.6258,game of poker,173
31,0.6247,steak stir fry,173
32,0.6242,holmes on homes,173
33,0.6242,crazy game of poker,173
34,0.6237,house on fox,173
35,0.6232,the sound of your voice,173
36,0.6232,crazy game,173
37,0.6222,lo mein,173
38,0.6218,chicken fried lyrics,173
39,0.6207,ruby tuesdays,173
40,0.6207,long winter coats,173
41,0.62,garage cost,173
42,0.62,oar tour,173
43,0.6196,used auto parts,173
44,0.6182,vitamin b12 deficiency symptoms,173
45,0.6179,tso chicken recipe,173
46,0.6176,bubble spinner,173
47,0.6176,drug rugs,173
48,0.6174,caribbean map,173
49,0.6166,florida keys resorts,173
50,0.6156,meatballs in crock pot,173
51,0.6155,deck storage,173
52,0.6148,look-up,173
53,0.6144,wild irish rose,173
54,0.6136,vinyl trim,173
55,0.6135,punta cana dominican,173
56,0.6134,robotripping,173
57,0.6123,punta cana dominican republic,173
58,0.612,mika brzezinski,173
59,0.6118,knee wall,173
60,0.6115,garage addition,173
61,0.6115,caribbean island,173
62,0.6112,us virgin islands,173
63,0.6111,medicare b,173
64,0.611,peanut allergies,173
65,0.6107,dehumidifiers for home,173
66,0.6104,prank phone call,173
67,0.6098,resorts dominican republic,173
68,0.6095,us virgin,173
69,0.6092,weather.om,173
70,0.6091,keys resorts,173
71,0.6089,100th anniversary,173
72,0.6088,annual reports,173
73,0.6083,snowfall amount,173
74,0.6081,resorts jamaica,173
75,0.607,clark photo,173
76,0.6069,varilux,173
77,0.6066,irish blessing,173
78,0.6065,toes zac brown band,173
79,0.6065,dominican republic punta cana,173
80,0.6063,fall allergies,173
81,0.6062,management programs,173
82,0.6061,goodyear integrity,173
83,0.6052,kashi coupons,173
84,0.605,ceiling paint,173
85,0.6047,northern water,173
86,0.6044,summer long lyrics,173
87,0.6042,all summer long lyrics,173
88,0.604,meatballs crockpot,173
89,0.6033,colonial resort,173
90,0.603,reverse telephone look,173
91,0.6028,darkening curtains,173
92,0.6024,room darkening,173
93,0.602,map of haiti,173
94,0.6017,dreamfields,173
95,0.6017,john deere bagger,173
96,0.6013,best flooring for basement,173
97,0.6008,car cleaning,173
98,0.6006,total snow accumulation,173
99,0.6004,poker lyrics,173
0,0.6797,goodyear marathon,174
1,0.6717,pressure pro,174
2,0.6572,traffic counts,174
3,0.652,extended stay motels,174
4,0.6412,floor outlet,174
5,0.6378,vehicle records,174
6,0.6345,map of us time zones,174
7,0.6345,tires used,174
8,0.6342,time insurance,174
9,0.6327,schitzu,174
10,0.6279,restaurants that deliver,174
11,0.6257,man country,174
12,0.6241,moss rose,174
13,0.6234,pet net,174
14,0.6229,how many milliliters in an ounce,174
15,0.6229,cattleman,174
16,0.6212,resorts in belize,174
17,0.6209,truck stops,174
18,0.6208,trailer repair,174
19,0.6206,budget trailer rental,174
20,0.6198,20 inch blades,174
21,0.6196,ct scan cost,174
22,0.6178,96 cadillac,174
23,0.6174,milliliters in an ounce,174
24,0.6174,1993 cadillac,174
25,0.6171,2012 chevy suburban,174
26,0.6147,lanber,174
27,0.6145,extended stay motel,174
28,0.6144,order of harry potter movies,174
29,0.6132,vehicle titles,174
30,0.6128,semi truck tires,174
31,0.6112,fortis insurance,174
32,0.6104,autos for sale,174
33,0.61,title commitment,174
34,0.6097,janet stevens,174
35,0.6089,96a1,174
36,0.6085,walgreens photo center,174
37,0.6085,piper malibu,174
38,0.6067,1973 buick,174
39,0.6062,peterbilt 387,174
40,0.6052,np1,174
41,0.6045,chevrolet gmc,174
42,0.6037,largest airports,174
43,0.6036,insurance licensing,174
44,0.6026,twoifbytea,174
45,0.6019,air antenna,174
46,0.6018,3010,174
47,0.6013,all inclusive resorts in costa rica,174
48,0.6005,decorative glass,174
49,,,174
50,,,174
51,,,174
52,,,174
53,,,174
54,,,174
55,,,174
56,,,174
57,,,174
58,,,174
59,,,174
60,,,174
61,,,174
62,,,174
63,,,174
64,,,174
65,,,174
66,,,174
67,,,174
68,,,174
69,,,174
70,,,174
71,,,174
72,,,174
73,,,174
74,,,174
75,,,174
76,,,174
77,,,174
78,,,174
79,,,174
80,,,174
81,,,174
82,,,174
83,,,174
84,,,174
85,,,174
86,,,174
87,,,174
88,,,174
89,,,174
90,,,174
91,,,174
92,,,174
93,,,174
94,,,174
95,,,174
96,,,174
97,,,174
98,,,174
99,,,174
0,0.6772,the roxbury,175
1,0.6467,night at the roxbury,175
2,0.6367,techno songs,175
3,0.6363,good hip hop,175
4,0.6351,jonny,175
5,0.6279,best techno,175
6,0.6277,popular techno,175
7,0.6251,techno dance,175
8,0.6249,best techno songs,175
9,0.6191,electra,175
10,0.6171,nemo,175
11,0.6163,tequila song,175
12,0.6158,this kid,175
13,0.6142,good techno,175
14,0.6127,time machines,175
15,0.609,10 things i hate about you soundtrack,175
16,0.6085,ska bands,175
17,0.608,in your arms tonight,175
18,0.6072,died in your arms,175
19,0.6071,straight edge razor,175
20,0.6037,top techno,175
21,0.6019,blink 182 tabs,175
22,0.6002,car rollover,175
23,,,175
24,,,175
25,,,175
26,,,175
27,,,175
28,,,175
29,,,175
30,,,175
31,,,175
32,,,175
33,,,175
34,,,175
35,,,175
36,,,175
37,,,175
38,,,175
39,,,175
40,,,175
41,,,175
42,,,175
43,,,175
44,,,175
45,,,175
46,,,175
47,,,175
48,,,175
49,,,175
50,,,175
51,,,175
52,,,175
53,,,175
54,,,175
55,,,175
56,,,175
57,,,175
58,,,175
59,,,175
60,,,175
61,,,175
62,,,175
63,,,175
64,,,175
65,,,175
66,,,175
67,,,175
68,,,175
69,,,175
70,,,175
71,,,175
72,,,175
73,,,175
74,,,175
75,,,175
76,,,175
77,,,175
78,,,175
79,,,175
80,,,175
81,,,175
82,,,175
83,,,175
84,,,175
85,,,175
86,,,175
87,,,175
88,,,175
89,,,175
90,,,175
91,,,175
92,,,175
93,,,175
94,,,175
95,,,175
96,,,175
97,,,175
98,,,175
99,,,175
0,0.7375,chow mein recipe,176
1,0.7051,vs tv,176
2,0.704,potsticker,176
3,0.7023,best french toast,176
4,0.702,the grand mayan,176
5,0.6995,carbon fiber bike,176
6,0.6989,oz to pounds,176
7,0.6978,bettie page clothing,176
8,0.6965,race bike,176
9,0.6935,chili lime,176
10,0.6928,bike crank,176
11,0.6912,cups in a liter,176
12,0.6844,avocado salsa,176
13,0.6818,boardshop,176
14,0.6818,lap swimming,176
15,0.6809,grand mayan,176
16,0.6799,invisible shield,176
17,0.6796,calendaring,176
18,0.6785,renters rights,176
19,0.6784,mini ram,176
20,0.6773,star trek imdb,176
21,0.6764,custom water,176
22,0.6736,desk mount,176
23,0.6733,how many cups in a liter,176
24,0.6731,microsoft ergonomic,176
25,0.6715,sad clown,176
26,0.6713,benefits of chia seeds,176
27,0.669,cabo san lucas airport,176
28,0.6687,red wood,176
29,0.6673,pot sticker,176
30,0.665,tv netflix,176
31,0.6648,depth of field,176
32,0.6639,cook white rice,176
33,0.6615,benefits of chia,176
34,0.6612,bike rim,176
35,0.6602,corn nuts,176
36,0.6601,logitech wave,176
37,0.6595,max resolution,176
38,0.6595,oz to,176
39,0.6595,raw almonds,176
40,0.6595,zagg.com,176
41,0.6594,samsung blu-ray,176
42,0.6594,mind map,176
43,0.6593,carnitas recipe,176
44,0.659,27 imac,176
45,0.659,earth population,176
46,0.6576,weather in cabo,176
47,0.6576,ebelskiver,176
48,0.6574,ride bike,176
49,0.6571,when to go,176
50,0.6569,weather yesterday,176
51,0.6569,jicama,176
52,0.6568,when does the sun set,176
53,0.6561,custom card,176
54,0.656,bike pedal,176
55,0.6559,hungry for change,176
56,0.6555,bike on,176
57,0.6552,invisibleshield,176
58,0.6544,how many oz in a lb,176
59,0.6543,rail plans,176
60,0.6538,renter rights,176
61,0.6538,almonds,176
62,0.6537,oz to gallons,176
63,0.6536,cabo san lucas map,176
64,0.6534,barfing,176
65,0.6533,dvi to hdmi,176
66,0.6532,for bikes,176
67,0.653,serfas,176
68,0.6529,routing number wells fargo,176
69,0.6525,court papers,176
70,0.6525,luxxe,176
71,0.652,sweden map,176
72,0.6517,highest resolution,176
73,0.6516,road bike frame,176
74,0.6514,frames per second,176
75,0.6513,moist chicken,176
76,0.6509,dexter episode guide,176
77,0.6509,card type,176
78,0.6507,birth index,176
79,0.6505,cid mazatlan,176
80,0.6502,asian chicken,176
81,0.6501,mazatlan mexico,176
82,0.6499,gami,176
83,0.6496,tbls,176
84,0.6496,bike co,176
85,0.6492,a bike,176
86,0.6491,stephani,176
87,0.649,swarm,176
88,0.6489,california vacation,176
89,0.6488,trailer rentals,176
90,0.6488,park tool,176
91,0.6486,quick key,176
92,0.6482,atmosphere albums,176
93,0.648,bike chain,176
94,0.6478,bike weight,176
95,0.6476,complete protein,176
96,0.6469,address map,176
97,0.6469,change a bike tire,176
98,0.6467,road bike,176
99,0.6463,rbl,176
0,0.7047,villa apartments,177
1,0.6809,travel trailer rental,177
2,0.6797,tune ups,177
3,0.6723,tromm washer,177
4,0.666,tire co,177
5,0.664,tire company,177
6,0.6634,granite slab,177
7,0.6625,family law attorney,177
8,0.6602,olive trees,177
9,0.6597,us postmaster,177
10,0.6592,lg tromm,177
11,0.6577,rv repairs,177
12,0.6559,lg tromm washer,177
13,0.6557,tromm,177
14,0.6556,travel trailer rentals,177
15,0.6538,how tall is tom cruise,177
16,0.6516,rv supply,177
17,0.6486,red bell pepper,177
18,0.6451,automotive repair,177
19,0.6438,double pane windows,177
20,0.6405,501 jeans,177
21,0.6391,concrete colors,177
22,0.6375,rv storage,177
23,0.635,king bed frame,177
24,0.6348,rv repair,177
25,0.6348,how tall is tom,177
26,0.6321,officer shooting,177
27,0.6302,expedia hotels,177
28,0.6301,double pane,177
29,0.6277,surgery in mexico,177
30,0.627,modern homes,177
31,0.6254,merida mexico,177
32,0.6247,best rv,177
33,0.6233,high school credit,177
34,0.6223,coastal cities,177
35,0.6221,belize city,177
36,0.6219,cabo san lucas vacation,177
37,0.6214,rv service,177
38,0.6212,rv for rent,177
39,0.6208,skycar,177
40,0.6203,best rv parks,177
41,0.6199,new tundra,177
42,0.6196,hotwire hotel,177
43,0.6182,rv sofa,177
44,0.6179,mercedes rv,177
45,0.6168,cauliflower mashed potatoes,177
46,0.6167,camera for sale,177
47,0.6167,radiator fluid,177
48,0.616,pane windows,177
49,0.6159,exterior paint ideas,177
50,0.6155,carl jr,177
51,0.6146,tamale,177
52,0.6133,boat storage,177
53,0.6121,cotija,177
54,0.612,red bell,177
55,0.6117,atom car,177
56,0.6113,transformers girl,177
57,0.6113,granite slabs,177
58,0.6104,chapala mexico,177
59,0.6097,nurseweek,177
60,0.6096,wnr834b,177
61,0.6087,best place to camp,177
62,0.6086,bathroom counter,177
63,0.6082,mobile rv,177
64,0.6081,puppy vaccinations,177
65,0.6079,rv park,177
66,0.6075,graco magnum,177
67,0.605,red bell peppers,177
68,0.6049,rv dump station,177
69,0.6048,hotel 6,177
70,0.6041,impounds,177
71,0.6034,hk usp 40,177
72,0.6025,rv camping,177
73,0.6024,butcher paper,177
74,0.6016,el camino del rey,177
75,0.6002,trailer rentals,177
76,0.6001,mercedes van,177
77,,,177
78,,,177
79,,,177
80,,,177
81,,,177
82,,,177
83,,,177
84,,,177
85,,,177
86,,,177
87,,,177
88,,,177
89,,,177
90,,,177
91,,,177
92,,,177
93,,,177
94,,,177
95,,,177
96,,,177
97,,,177
98,,,177
99,,,177
0,0.7129,datsun 240z,178
1,0.7053,top sirloin,178
2,0.7023,top sirloin steak,178
3,0.6942,240z,178
4,0.685,new years countdown,178
5,0.6849,font viewer,178
6,0.6829,motorcycle repair,178
7,0.6812,quickbooks enterprise,178
8,0.6811,mini for sale,178
9,0.6745,toyota mr2,178
10,0.6707,dv9700,178
11,0.663,american megatrends,178
12,0.6625,speedster,178
13,0.6605,datsun,178
14,0.6564,jbugs,178
15,0.655,mexican soup,178
16,0.6544,tilt up,178
17,0.6542,hp dv9000,178
18,0.6525,wpmu,178
19,0.6523,dv9000,178
20,0.6515,pro driver,178
21,0.6474,super cool,178
22,0.6466,fire sprinklers,178
23,0.6462,mexican beans,178
24,0.6433,business card design,178
25,0.6425,the developing person,178
26,0.6418,200sx,178
27,0.6393,clutch repair,178
28,0.6391,juice fast recipes,178
29,0.6387,1970 vw,178
30,0.6383,elysium trailer,178
31,0.6365,on any sunday,178
32,0.6363,juki,178
33,0.6361,audio,178
34,0.6347,tweaker,178
35,0.6346,screen material,178
36,0.6343,metal texture,178
37,0.6337,california state map,178
38,0.6317,video decoder,178
39,0.6317,v6000,178
40,0.6313,amd 64,178
41,0.6313,t28,178
42,0.6313,squareback,178
43,0.6312,stereo,178
44,0.631,how to bbq,178
45,0.6298,ingress intel,178
46,0.6288,vw bug,178
47,0.6278,any sunday,178
48,0.6277,super sport,178
49,0.6277,sony car stereo,178
50,0.6277,b210,178
51,0.6276,timing adjustment,178
52,0.6272,valve job,178
53,0.6271,3d software,178
54,0.6268,crx,178
55,0.6265,wells fargo home loans,178
56,0.6265,icon aircraft,178
57,0.6265,pioneer car stereo,178
58,0.6256,tron soundtrack,178
59,0.6256,cabinet shops,178
60,0.6249,card design,178
61,0.6248,kenwood kdc,178
62,0.6246,succulents,178
63,0.6243,stereo kit,178
64,0.6241,folex,178
65,0.6236,plane crash san francisco,178
66,0.6234,airless sprayer,178
67,0.6233,volkswagen bug,178
68,0.6232,510 for sale,178
69,0.6232,airless paint sprayer,178
70,0.6229,eztv.it,178
71,0.6227,sick fat and nearly dead,178
72,0.6225,apartment manager,178
73,0.622,audio control,178
74,0.6216,best taco,178
75,0.6207,nissan 200sx,178
76,0.6201,volkswagen van,178
77,0.6197,paint house,178
78,0.6193,cursive font,178
79,0.6191,mct oil,178
80,0.6189,consignment clothing,178
81,0.6186,nerium international,178
82,0.6186,1969 vw,178
83,0.6177,california pottery,178
84,0.6175,280z,178
85,0.6169,pioneer deh,178
86,0.6168,milkdrop,178
87,0.6166,dv8000,178
88,0.6166,quickbooks inventory,178
89,0.6163,photoshop plugin,178
90,0.6161,indian casino,178
91,0.6158,crash san francisco,178
92,0.6151,sudco,178
93,0.615,ink refills,178
94,0.6147,1992 honda civic,178
95,0.6146,make cream cheese frosting,178
96,0.6145,volkswagen bus,178
97,0.6144,el divo,178
98,0.6142,albatron,178
99,0.6138,mexican rice,178
0,0.695,instant play,179
1,0.6927,tevo,179
2,0.6793,aliens trailer,179
3,0.6687,how to cook white rice,179
4,0.6652,how to cook brown rice,179
5,0.6634,cook brown,179
6,0.6621,makita drill,179
7,0.6604,cook brown rice,179
8,0.6578,cook white rice,179
9,0.656,tomatillo sauce,179
10,0.6548,bed measurements,179
11,0.6547,bbq ideas,179
12,0.6511,monte cristo sandwich,179
13,0.6504,earth population,179
14,0.6489,complete protein,179
15,0.6487,cooking brown rice,179
16,0.6485,foux,179
17,0.6457,hub motor,179
18,0.6444,juki,179
19,0.6443,tijuana brass,179
20,0.6441,enom,179
21,0.644,name definitions,179
22,0.6433,tron trailer,179
23,0.6421,rice ratio,179
24,0.6416,new years countdown,179
25,0.6415,meters into feet,179
26,0.6406,electric bicycles,179
27,0.6405,rad movie,179
28,0.6401,rummikub rules,179
29,0.6397,cook steel cut oats,179
30,0.6389,time in norway,179
31,0.6376,mobile park,179
32,0.6363,lemon bundt cake,179
33,0.6355,green salad,179
34,0.6346,msn im,179
35,0.6344,cooking rice,179
36,0.6342,how many table,179
37,0.6339,lemon bundt,179
38,0.6337,oz to gallons,179
39,0.6333,microsoft keyboard,179
40,0.6325,never ending story,179
41,0.6325,lecithin,179
42,0.6323,granite slab,179
43,0.632,rice to water,179
44,0.6302,corn nuts,179
45,0.6293,dirt jumper,179
46,0.6289,hotel 6,179
47,0.6284,flight of the navigator,179
48,0.6283,cook quinoa,179
49,0.6283,disneyland vacation,179
50,0.6282,how to cook quinoa,179
51,0.6281,airheart,179
52,0.6276,eye therapy,179
53,0.6275,aeon flux,179
54,0.6273,electric bicycle,179
55,0.6267,star trek imdb,179
56,0.6267,green salad recipes,179
57,0.6265,raw almonds,179
58,0.6259,starcraft cheats,179
59,0.6258,apple pipe,179
60,0.6257,what the bleep do,179
61,0.6255,prinses,179
62,0.625,torani syrup,179
63,0.6247,r.v.,179
64,0.6245,microsoft natural,179
65,0.624,gleaming,179
66,0.6239,trailer rentals,179
67,0.6238,2008 specialized,179
68,0.6234,mickey avalon,179
69,0.6233,weeks in a year?,179
70,0.6232,what the bleep do we know,179
71,0.6229,stilts,179
72,0.6229,boy trailer,179
73,0.6227,natural keyboard,179
74,0.6224,ending story,179
75,0.6222,miracle blade,179
76,0.6218,what the bleep,179
77,0.6217,blender parts,179
78,0.6208,rice to water ratio,179
79,0.6208,tomatillo salsa,179
80,0.6206,clutch repair,179
81,0.6206,disneyland vacation deals,179
82,0.6203,myka,179
83,0.6202,unicycle,179
84,0.62,dance clothing,179
85,0.6198,green salsa,179
86,0.6198,2012 specialized,179
87,0.6196,elna,179
88,0.6193,atom films,179
89,0.6192,big five sports,179
90,0.6189,cook couscous,179
91,0.6188,qmail,179
92,0.6188,the bleep,179
93,0.6183,2010 specialized,179
94,0.618,2007 specialized,179
95,0.6172,short grain,179
96,0.6168,tent trailer,179
97,0.6167,taco sauce recipe,179
98,0.6166,atom car,179
99,0.6165,startup items,179
0,0.6391,ferritic,180
1,0.6319,free dwg,180
2,0.6123,jayco parts,180
3,0.6002,aluminum casting,180
4,,,180
5,,,180
6,,,180
7,,,180
8,,,180
9,,,180
10,,,180
11,,,180
12,,,180
13,,,180
14,,,180
15,,,180
16,,,180
17,,,180
18,,,180
19,,,180
20,,,180
21,,,180
22,,,180
23,,,180
24,,,180
25,,,180
26,,,180
27,,,180
28,,,180
29,,,180
30,,,180
31,,,180
32,,,180
33,,,180
34,,,180
35,,,180
36,,,180
37,,,180
38,,,180
39,,,180
40,,,180
41,,,180
42,,,180
43,,,180
44,,,180
45,,,180
46,,,180
47,,,180
48,,,180
49,,,180
50,,,180
51,,,180
52,,,180
53,,,180
54,,,180
55,,,180
56,,,180
57,,,180
58,,,180
59,,,180
60,,,180
61,,,180
62,,,180
63,,,180
64,,,180
65,,,180
66,,,180
67,,,180
68,,,180
69,,,180
70,,,180
71,,,180
72,,,180
73,,,180
74,,,180
75,,,180
76,,,180
77,,,180
78,,,180
79,,,180
80,,,180
81,,,180
82,,,180
83,,,180
84,,,180
85,,,180
86,,,180
87,,,180
88,,,180
89,,,180
90,,,180
91,,,180
92,,,180
93,,,180
94,,,180
95,,,180
96,,,180
97,,,180
98,,,180
99,,,180
0,0.6332,food talk,181
1,0.6279,paul newman biography,181
2,0.6207,via canada,181
3,0.615,holiday inn auburn,181
4,0.6149,croatia news,181
5,0.6085,toronto subway map,181
6,0.6082,live streaming baseball,181
7,0.6081,andrew knowlton,181
8,0.6072,yahoo !,181
9,0.6054,bobby timmons,181
10,0.604,arera,181
11,0.6038,animelime,181
12,0.6036,gioiello,181
13,0.6001,james ready,181
14,,,181
15,,,181
16,,,181
17,,,181
18,,,181
19,,,181
20,,,181
21,,,181
22,,,181
23,,,181
24,,,181
25,,,181
26,,,181
27,,,181
28,,,181
29,,,181
30,,,181
31,,,181
32,,,181
33,,,181
34,,,181
35,,,181
36,,,181
37,,,181
38,,,181
39,,,181
40,,,181
41,,,181
42,,,181
43,,,181
44,,,181
45,,,181
46,,,181
47,,,181
48,,,181
49,,,181
50,,,181
51,,,181
52,,,181
53,,,181
54,,,181
55,,,181
56,,,181
57,,,181
58,,,181
59,,,181
60,,,181
61,,,181
62,,,181
63,,,181
64,,,181
65,,,181
66,,,181
67,,,181
68,,,181
69,,,181
70,,,181
71,,,181
72,,,181
73,,,181
74,,,181
75,,,181
76,,,181
77,,,181
78,,,181
79,,,181
80,,,181
81,,,181
82,,,181
83,,,181
84,,,181
85,,,181
86,,,181
87,,,181
88,,,181
89,,,181
90,,,181
91,,,181
92,,,181
93,,,181
94,,,181
95,,,181
96,,,181
97,,,181
98,,,181
99,,,181
0,0.6666,bookkeeper,182
1,0.6589,italy real estate,182
2,0.6492,washer dryers,182
3,0.648,cooked fish,182
4,0.642,tuna fishing,182
5,0.6403,henckels knives,182
6,0.6302,pork shoulder recipe,182
7,0.6298,seaswirl boats,182
8,0.6244,yogurt machine,182
9,0.622,canal cruises,182
10,0.6211,bookkeeping services,182
11,0.6207,potatoes au gratin,182
12,0.6176,a good year,182
13,0.6165,nory,182
14,0.6161,bbq ideas,182
15,0.6155,seaswirl,182
16,0.6131,martha stewart thanksgiving,182
17,0.6124,skin products,182
18,0.6101,logitech camera,182
19,0.6099,quinoa pasta,182
20,0.6082,potato au gratin,182
21,0.6078,quickbooks tutorial,182
22,0.6056,sony flat screen,182
23,0.6053,bbq party,182
24,0.6048,mini electric,182
25,0.6047,soft boil,182
26,0.6032,artichokes,182
27,0.6021,rib eye,182
28,0.6014,trims,182
29,0.6012,bookings.com,182
30,0.6011,crete greece,182
31,0.601,face movie,182
32,,,182
33,,,182
34,,,182
35,,,182
36,,,182
37,,,182
38,,,182
39,,,182
40,,,182
41,,,182
42,,,182
43,,,182
44,,,182
45,,,182
46,,,182
47,,,182
48,,,182
49,,,182
50,,,182
51,,,182
52,,,182
53,,,182
54,,,182
55,,,182
56,,,182
57,,,182
58,,,182
59,,,182
60,,,182
61,,,182
62,,,182
63,,,182
64,,,182
65,,,182
66,,,182
67,,,182
68,,,182
69,,,182
70,,,182
71,,,182
72,,,182
73,,,182
74,,,182
75,,,182
76,,,182
77,,,182
78,,,182
79,,,182
80,,,182
81,,,182
82,,,182
83,,,182
84,,,182
85,,,182
86,,,182
87,,,182
88,,,182
89,,,182
90,,,182
91,,,182
92,,,182
93,,,182
94,,,182
95,,,182
96,,,182
97,,,182
98,,,182
99,,,182
0,0.7804,pork rib,183
1,0.7718,alpine car stereo,183
2,0.7568,beef rib,183
3,0.7562,bbq pork ribs,183
4,0.7436,pork rib recipe,183
5,0.7427,bake pizza,183
6,0.7425,alpine stereo,183
7,0.7374,event calendar,183
8,0.7338,rental movie,183
9,0.7313,french dip sandwich,183
10,0.7226,window covering,183
11,0.7208,king duvet cover,183
12,0.7205,roy rogers drink,183
13,0.7196,paleo banana bread,183
14,0.7184,402-935-7733,183
15,0.7179,stereo reviews,183
16,0.7163,pork ribs,183
17,0.7157,king duvet,183
18,0.7156,paleo banana,183
19,0.7143,prime rib dinner,183
20,0.7142,paint a house,183
21,0.7128,super duke,183
22,0.7124,makita drill,183
23,0.7111,best banana bread recipe,183
24,0.711,pork rib rub,183
25,0.7091,window coverings,183
26,0.7089,food bars,183
27,0.7083,best prime rib,183
28,0.7079,stereo deck,183
29,0.7073,far infrared sauna,183
30,0.7071,public works director,183
31,0.7069,msn.cm,183
32,0.7056,turkey brine,183
33,0.7048,mazatlan mexico,183
34,0.7033,coconut aminos,183
35,0.7032,tile saw,183
36,0.7032,best banana bread,183
37,0.7025,bed measurements,183
38,0.7018,rib dinner,183
39,0.7013,infrared sauna,183
40,0.7004,hdr photo,183
41,0.7001,workout wear,183
42,0.6998,knife sharpening,183
43,0.6994,cupcake frosting,183
44,0.6994,hon file,183
45,0.6994,golf push cart,183
46,0.6991,rib temperature,183
47,0.6955,best year,183
48,0.695,paint house,183
49,0.6948,hotmail contacts,183
50,0.6947,4 pictures 1 word answers,183
51,0.6941,any sunday,183
52,0.6935,t9x,183
53,0.6934,prime rib roast,183
54,0.693,fish taco recipe,183
55,0.6926,asian beef,183
56,0.6925,spry gum,183
57,0.6914,bark control,183
58,0.6909,cabo san lucas mexico,183
59,0.6907,alpine cda,183
60,0.6905,on any sunday,183
61,0.6902,caramel sauce recipe,183
62,0.6902,chow mein recipe,183
63,0.69,1031 exchange rules,183
64,0.6899,paleo pancakes,183
65,0.6897,business purchase,183
66,0.6896,san lucas mexico,183
67,0.6888,bungee,183
68,0.6885,russet potato,183
69,0.6881,sirloin recipe,183
70,0.6878,paleo recipes,183
71,0.6874,alpine car,183
72,0.6872,take and bake pizza,183
73,0.6868,msn/com,183
74,0.6862,golf push,183
75,0.686,erchonia,183
76,0.6859,bbq beef ribs,183
77,0.6859,prime rib roast recipe,183
78,0.6853,paleo pizza,183
79,0.6851,rib recipe,183
80,0.6849,fire sprinkler,183
81,0.6847,magazine address change,183
82,0.6847,egg salad sandwich,183
83,0.6847,labrador dog,183
84,0.6847,us west,183
85,0.6838,enchilada sauce recipe,183
86,0.6838,best prime rib recipe,183
87,0.6836,french dip,183
88,0.6835,quickbooks classes,183
89,0.6834,w-9 form,183
90,0.6833,clutch repair,183
91,0.6832,movie australia,183
92,0.6832,bilstein shock,183
93,0.6828,bbq recipes,183
94,0.6825,cream cheese frosting recipe,183
95,0.6821,how long to cook prime rib,183
96,0.682,make cream cheese frosting,183
97,0.6818,coconut flour,183
98,0.6818,2012 specialized,183
99,0.6817,cabo mexico,183
0,0.6024,betanews,184
1,0.6018,clothing site,184
2,,,184
3,,,184
4,,,184
5,,,184
6,,,184
7,,,184
8,,,184
9,,,184
10,,,184
11,,,184
12,,,184
13,,,184
14,,,184
15,,,184
16,,,184
17,,,184
18,,,184
19,,,184
20,,,184
21,,,184
22,,,184
23,,,184
24,,,184
25,,,184
26,,,184
27,,,184
28,,,184
29,,,184
30,,,184
31,,,184
32,,,184
33,,,184
34,,,184
35,,,184
36,,,184
37,,,184
38,,,184
39,,,184
40,,,184
41,,,184
42,,,184
43,,,184
44,,,184
45,,,184
46,,,184
47,,,184
48,,,184
49,,,184
50,,,184
51,,,184
52,,,184
53,,,184
54,,,184
55,,,184
56,,,184
57,,,184
58,,,184
59,,,184
60,,,184
61,,,184
62,,,184
63,,,184
64,,,184
65,,,184
66,,,184
67,,,184
68,,,184
69,,,184
70,,,184
71,,,184
72,,,184
73,,,184
74,,,184
75,,,184
76,,,184
77,,,184
78,,,184
79,,,184
80,,,184
81,,,184
82,,,184
83,,,184
84,,,184
85,,,184
86,,,184
87,,,184
88,,,184
89,,,184
90,,,184
91,,,184
92,,,184
93,,,184
94,,,184
95,,,184
96,,,184
97,,,184
98,,,184
99,,,184
0,0.6329,lighthouse marine,185
1,0.6315,lindh,185
2,0.6097,charmeuse,185
3,0.6031,nordlund,185
4,,,185
5,,,185
6,,,185
7,,,185
8,,,185
9,,,185
10,,,185
11,,,185
12,,,185
13,,,185
14,,,185
15,,,185
16,,,185
17,,,185
18,,,185
19,,,185
20,,,185
21,,,185
22,,,185
23,,,185
24,,,185
25,,,185
26,,,185
27,,,185
28,,,185
29,,,185
30,,,185
31,,,185
32,,,185
33,,,185
34,,,185
35,,,185
36,,,185
37,,,185
38,,,185
39,,,185
40,,,185
41,,,185
42,,,185
43,,,185
44,,,185
45,,,185
46,,,185
47,,,185
48,,,185
49,,,185
50,,,185
51,,,185
52,,,185
53,,,185
54,,,185
55,,,185
56,,,185
57,,,185
58,,,185
59,,,185
60,,,185
61,,,185
62,,,185
63,,,185
64,,,185
65,,,185
66,,,185
67,,,185
68,,,185
69,,,185
70,,,185
71,,,185
72,,,185
73,,,185
74,,,185
75,,,185
76,,,185
77,,,185
78,,,185
79,,,185
80,,,185
81,,,185
82,,,185
83,,,185
84,,,185
85,,,185
86,,,185
87,,,185
88,,,185
89,,,185
90,,,185
91,,,185
92,,,185
93,,,185
94,,,185
95,,,185
96,,,185
97,,,185
98,,,185
99,,,185
0,0.6804,silver stocks,186
1,0.6712,motorcycle transport,186
2,0.6641,flights,186
3,0.6602,trx workouts,186
4,0.6577,turbo engine,186
5,0.6561,expedia,186
6,0.6561,package shipping,186
7,0.6427,rib roast,186
8,0.6393,turbo oil,186
9,0.6391,lobster tail,186
10,0.6353,cheap flights,186
11,0.6311,cheapflights.com,186
12,0.63,hotmail inbox,186
13,0.6285,38mm,186
14,0.6283,rib roast recipe,186
15,0.6282,boarding,186
16,0.6278,the us dollar,186
17,0.6255,intercooler,186
18,0.625,allowed on airplanes,186
19,0.6245,mango salsa,186
20,0.6241,espresso coffee,186
21,0.6238,sliding,186
22,0.6234,cooking temperatures,186
23,0.6224,native remedies,186
24,0.6219,tial,186
25,0.6203,core training,186
26,0.6195,msn.com hotmail inbox,186
27,0.6184,holland america cruises,186
28,0.6177,boost gauge,186
29,0.6173,rice protein,186
30,0.6173,haro bmx,186
31,0.6159,natural balance dog food,186
32,0.6157,expedia.com,186
33,0.6156,natural balance dog,186
34,0.6153,laser therapy,186
35,0.6151,oxegen,186
36,0.6151,month to month rentals,186
37,0.6139,quest,186
38,0.613,logitech.com,186
39,0.612,america cruises,186
40,0.6106,odds super bowl,186
41,0.6104,full moon calendar,186
42,0.6092,blow off valve,186
43,0.608,business for sale,186
44,0.608,blow off,186
45,0.6057,best rated,186
46,0.6056,www.expedia.com,186
47,0.6054,silymarin,186
48,0.6049,tattoo artists,186
49,0.6045,licorice root,186
50,0.6034,flosser,186
51,0.6016,events,186
52,0.6016,merchantcircle,186
53,0.6015,flights cheap,186
54,0.6011,car performance,186
55,0.6007,ohm symbol,186
56,0.6005,your guide,186
57,,,186
58,,,186
59,,,186
60,,,186
61,,,186
62,,,186
63,,,186
64,,,186
65,,,186
66,,,186
67,,,186
68,,,186
69,,,186
70,,,186
71,,,186
72,,,186
73,,,186
74,,,186
75,,,186
76,,,186
77,,,186
78,,,186
79,,,186
80,,,186
81,,,186
82,,,186
83,,,186
84,,,186
85,,,186
86,,,186
87,,,186
88,,,186
89,,,186
90,,,186
91,,,186
92,,,186
93,,,186
94,,,186
95,,,186
96,,,186
97,,,186
98,,,186
99,,,186
0,0.6429,kitchen tile backsplash,187
1,0.6402,groundhog day 2011,187
2,0.6338,canned potatoes,187
3,0.631,kitchen valances,187
4,0.6291,me doll,187
5,0.6251,wearever,187
6,0.6244,preschool spring,187
7,0.6232,what year did the titanic sink,187
8,0.6142,framed picture,187
9,0.6118,where is your spleen,187
10,0.6116,cooking a turkey breast,187
11,0.6113,adenoid,187
12,0.611,over the toilet,187
13,0.6096,room paint colors,187
14,0.6091,cauterization,187
15,0.6042,jcpenney promo code,187
16,0.6033,halflytely,187
17,0.6032,aau,187
18,0.6032,kitchen cabinets for sale,187
19,0.6021,cook a turkey breast,187
20,0.6009,rustoleum deck,187
21,0.6008,robin bird,187
22,0.6002,hurthle,187
23,0.6001,badger basket,187
24,,,187
25,,,187
26,,,187
27,,,187
28,,,187
29,,,187
30,,,187
31,,,187
32,,,187
33,,,187
34,,,187
35,,,187
36,,,187
37,,,187
38,,,187
39,,,187
40,,,187
41,,,187
42,,,187
43,,,187
44,,,187
45,,,187
46,,,187
47,,,187
48,,,187
49,,,187
50,,,187
51,,,187
52,,,187
53,,,187
54,,,187
55,,,187
56,,,187
57,,,187
58,,,187
59,,,187
60,,,187
61,,,187
62,,,187
63,,,187
64,,,187
65,,,187
66,,,187
67,,,187
68,,,187
69,,,187
70,,,187
71,,,187
72,,,187
73,,,187
74,,,187
75,,,187
76,,,187
77,,,187
78,,,187
79,,,187
80,,,187
81,,,187
82,,,187
83,,,187
84,,,187
85,,,187
86,,,187
87,,,187
88,,,187
89,,,187
90,,,187
91,,,187
92,,,187
93,,,187
94,,,187
95,,,187
96,,,187
97,,,187
98,,,187
99,,,187
0,0.8244,680i sli,188
1,0.8209,spanish rice recipe,188
2,0.8181,shanghai noon,188
3,0.8159,light relief,188
4,0.8131,3 link,188
5,0.8131,tricare west,188
6,0.8083,california phone book,188
7,0.8043,stereo deck,188
8,0.8001,c walk,188
9,0.7993,coast to coast radio,188
10,0.7985,nvidia geforce 8800,188
11,0.7968,triwest,188
12,0.796,1983 toyota pickup,188
13,0.7952,window coverings,188
14,0.7952,airline tickets to hawaii,188
15,0.7951,uhc military,188
16,0.7951,united healthcare military,188
17,0.7944,health supplements,188
18,0.7934,california birth,188
19,0.7925,10-key,188
20,0.7924,spanish rice,188
21,0.7917,california birth certificate,188
22,0.787,uniform building code,188
23,0.7865,starship troopers 3,188
24,0.7858,triwest.com,188
25,0.7858,where is disneyland,188
26,0.7855,jd2,188
27,0.7852,packages to hawaii,188
28,0.7844,disney land,188
29,0.7839,disneyland vacation,188
30,0.7835,blended coffee,188
31,0.7828,phoenix gold,188
32,0.7827,1990 toyota 4runner,188
33,0.7823,california vital records,188
34,0.7818,tile saw,188
35,0.7817,ma huang,188
36,0.7816,chromoly,188
37,0.7804,united healthcare tricare,188
38,0.7804,tilla,188
39,0.7799,disneyland vacation packages,188
40,0.7798,dynamat,188
41,0.7797,average rainfall,188
42,0.7795,stereo install,188
43,0.779,california mustang,188
44,0.7784,clutch repair,188
45,0.7784,10 key,188
46,0.7769,bullnose corner,188
47,0.7765,ignition timing,188
48,0.7762,datsun pickup,188
49,0.7761,waterblock,188
50,0.776,go 7600,188
51,0.7759,bbq pork ribs,188
52,0.7752,forecast 10 day,188
53,0.7745,graco airless,188
54,0.7744,disney land vacation,188
55,0.7732,how to make orange,188
56,0.7716,www.triwest.com,188
57,0.7716,sony car stereo,188
58,0.7711,easy spanish rice,188
59,0.7708,89 honda,188
60,0.7707,auto meter,188
61,0.7707,1988 honda civic,188
62,0.7704,electric car conversion,188
63,0.7704,coverings,188
64,0.7695,1986 jeep cherokee,188
65,0.7694,1994 toyota 4runner,188
66,0.7686,noory,188
67,0.7686,mazatlan mexico,188
68,0.7677,taco sauce,188
69,0.7676,clarion car,188
70,0.7675,gear ratio chart,188
71,0.7672,coast to coast,188
72,0.7671,coast to,188
73,0.767,lemon bars recipe,188
74,0.7665,rattle can,188
75,0.7659,twilight actors,188
76,0.7656,current weather,188
77,0.7654,bbq recipes,188
78,0.7654,a line bob,188
79,0.7652,eclipse of the sun,188
80,0.7651,stereo removal,188
81,0.7647,reflexology chart,188
82,0.7646,thorley headers,188
83,0.7644,lemon bars,188
84,0.764,car conversion,188
85,0.764,name definitions,188
86,0.7636,1983 toyota,188
87,0.7626,1989 honda civic,188
88,0.7625,weather forecast 10 day,188
89,0.7622,ufc fights,188
90,0.7622,methamphetamine effects,188
91,0.7619,celadrin,188
92,0.7619,msn.cm,188
93,0.7618,"msn,com",188
94,0.7615,las vegas hotels on the strip,188
95,0.7611,window covering,188
96,0.761,1990 honda civic,188
97,0.7608,snugtop,188
98,0.7606,pioneer car stereo,188
99,0.76,bullnose corners,188
0,0.7095,280z,189
1,0.7087,transmission service,189
2,0.698,entrance requirements,189
3,0.6874,crx hf,189
4,0.6853,260z,189
5,0.6825,folex,189
6,0.6793,camping world,189
7,0.6742,3 dot,189
8,0.6707,home rental companies,189
9,0.669,home rental agencies,189
10,0.6689,real estate flyer,189
11,0.6688,f 100,189
12,0.6681,world market explorer,189
13,0.6661,rebuild engine,189
14,0.6657,king bed frame,189
15,0.6657,internet,189
16,0.6642,home rent,189
17,0.6632,1990 honda accord,189
18,0.663,house rental companies,189
19,0.6612,monaco diplomat,189
20,0.6611,car stereo,189
21,0.6601,280zx,189
22,0.6594,chevrolet el camino,189
23,0.6591,hybrid tea,189
24,0.6583,water heater repair,189
25,0.6578,datsun 280z,189
26,0.6572,carpet replacement,189
27,0.6562,ford falcon,189
28,0.6528,bbq pork,189
29,0.6526,homes by owner,189
30,0.6522,240z,189
31,0.6521,1985 nissan,189
32,0.6513,datsun z,189
33,0.6512,us postmaster,189
34,0.6508,2820,189
35,0.6505,super beetle,189
36,0.6501,rental management companies,189
37,0.6499,king mattress,189
38,0.6494,world market,189
39,0.6494,software for sale,189
40,0.6486,tow dolly,189
41,0.6482,renters agreement,189
42,0.6481,vw super beetle,189
43,0.6476,4runner mpg,189
44,0.6475,ohv,189
45,0.6472,dried pinto beans,189
46,0.6461,crx si,189
47,0.6453,sp-01,189
48,0.645,bunco game,189
49,0.645,how to play speed,189
50,0.6446,bake corn,189
51,0.6433,1991 honda accord,189
52,0.6428,real estate flyers,189
53,0.6412,mitsubishi montero,189
54,0.6411,windows live.com,189
55,0.641,bfg all terrain,189
56,0.6408,cook beef ribs,189
57,0.6407,mexican train,189
58,0.64,pioneer deh,189
59,0.6396,battery cable,189
60,0.6395,slo niacin,189
61,0.6388,67 mustang,189
62,0.6379,1720,189
63,0.6378,home paint,189
64,0.6375,federal parks,189
65,0.6375,notice form,189
66,0.6374,top sirloin steak,189
67,0.6357,cv axles,189
68,0.6356,modem,189
69,0.6349,rv lots,189
70,0.6346,worldmarketexplorer.com,189
71,0.6343,motorhome magazine,189
72,0.6343,family law attorneys,189
73,0.6341,1970 vw,189
74,0.6336,leather dye,189
75,0.6334,l28,189
76,0.6327,1985 nissan 300zx,189
77,0.6326,tire company,189
78,0.6324,honda prelude,189
79,0.6324,upholstery shops,189
80,0.6323,1973 vw,189
81,0.6321,rebuild cost,189
82,0.632,1984 nissan,189
83,0.6319,k&n filter,189
84,0.6312,1022,189
85,0.6312,redback boots,189
86,0.631,rv lot,189
87,0.6307,house rental agreement,189
88,0.6305,upholstery,189
89,0.63,cabinet shops,189
90,0.63,toyota 4runner mpg,189
91,0.6297,honda 600,189
92,0.6296,oil pan gasket,189
93,0.6294,timing cover,189
94,0.6292,window seals,189
95,0.629,1956 chevrolet,189
96,0.6289,1990 nissan,189
97,0.6287,yard ideas,189
98,0.6283,zc,189
99,0.6281,1994 honda,189
0,0.6827,12 volts,190
1,0.6423,modern house,190
2,0.641,italian ice cream,190
3,0.6364,open country tires,190
4,0.6354,tempress,190
5,0.6348,skinning knives,190
6,0.6275,modern house plans,190
7,0.6269,visqueen,190
8,0.6212,2006 dodge 3500,190
9,0.6142,master pro,190
10,0.6113,pioneer car,190
11,0.611,diet drops,190
12,0.6093,programer,190
13,0.6093,isuzu diesel,190
14,0.6091,yamaha dealership,190
15,0.6088,leupold vx-r,190
16,0.6064,chicken fettuccine alfredo,190
17,0.6062,chicken fettuccine,190
18,0.6042,drafter,190
19,0.6035,french bread,190
20,0.6032,weight loss drops,190
21,0.6029,hill country rifles,190
22,0.6023,diesel pump,190
23,,,190
24,,,190
25,,,190
26,,,190
27,,,190
28,,,190
29,,,190
30,,,190
31,,,190
32,,,190
33,,,190
34,,,190
35,,,190
36,,,190
37,,,190
38,,,190
39,,,190
40,,,190
41,,,190
42,,,190
43,,,190
44,,,190
45,,,190
46,,,190
47,,,190
48,,,190
49,,,190
50,,,190
51,,,190
52,,,190
53,,,190
54,,,190
55,,,190
56,,,190
57,,,190
58,,,190
59,,,190
60,,,190
61,,,190
62,,,190
63,,,190
64,,,190
65,,,190
66,,,190
67,,,190
68,,,190
69,,,190
70,,,190
71,,,190
72,,,190
73,,,190
74,,,190
75,,,190
76,,,190
77,,,190
78,,,190
79,,,190
80,,,190
81,,,190
82,,,190
83,,,190
84,,,190
85,,,190
86,,,190
87,,,190
88,,,190
89,,,190
90,,,190
91,,,190
92,,,190
93,,,190
94,,,190
95,,,190
96,,,190
97,,,190
98,,,190
99,,,190
0,0.7521,keep mosquitoes away,191
1,0.7392,kicker l7 15,191
2,0.7342,southern smoke,191
3,0.7318,daily scripture,191
4,0.7314,gangster spongebob,191
5,0.7249,gold grills,191
6,0.7249,girl swag,191
7,0.7215,phat shoes,191
8,0.7202,tview,191
9,0.719,legs open,191
10,0.7181,baby phat shoes,191
11,0.718,foreclosure homes,191
12,0.7169,kill mosquitoes,191
13,0.7168,you are awesome,191
14,0.7159,revelation of hell,191
15,0.7158,god quotes,191
16,0.7154,mustang rims,191
17,0.7134,lil wayne free download,191
18,0.713,in my cup kirko bangz,191
19,0.7123,lost by gorilla zoe,191
20,0.712,harlem shake song,191
21,0.7117,classroom helpers,191
22,0.7114,throw it up,191
23,0.7111,stating that,191
24,0.7106,zoe lost,191
25,0.7102,smallz,191
26,0.7082,lambo doors,191
27,0.7077,drank in my cup kirko,191
28,0.7066,drank in my cup kirko bangz,191
29,0.7064,lil wayne free,191
30,0.7061,hcg ultra,191
31,0.706,prn jobs,191
32,0.7059,friday quotes,191
33,0.7043,my reading,191
34,0.7041,name in spanish,191
35,0.704,l7 15,191
36,0.7035,dub rims,191
37,0.7034,divine revelation of hell,191
38,0.703,f150 harley davidson,191
39,0.7029,medicaid provider number,191
40,0.7028,double din touch screen,191
41,0.7027,20 in rims,191
42,0.7026,antonio melani dresses,191
43,0.7013,harley davidson f150,191
44,0.701,mouth grills,191
45,0.7002,god help me,191
46,0.6993,you in spanish,191
47,0.6989,f150 harley,191
48,0.6985,angles of elevation and depression,191
49,0.6982,booty dance,191
50,0.698,bombah,191
51,0.6979,pretty girl swag,191
52,0.6978,www.allstateatwork.com,191
53,0.6976,shake song,191
54,0.6976,sprinter games,191
55,0.6976,how to trust,191
56,0.697,ford f150 2000,191
57,0.697,katt williams quotes,191
58,0.697,miss my homies,191
59,0.6968,how to play chess,191
60,0.6967,26 rims,191
61,0.6966,master forge smoker,191
62,0.696,drink can,191
63,0.6958,week pregnant,191
64,0.6955,denominational,191
65,0.6954,repel mosquitoes,191
66,0.695,starr wheels,191
67,0.6942,cheddar restaurant,191
68,0.6938,dj magic mike,191
69,0.6937,owner financed home,191
70,0.6937,brainpop games,191
71,0.6935,andy mineo,191
72,0.6935,homemade cakes,191
73,0.6933,crip signs,191
74,0.6925,grand theft auto 4 cheat codes,191
75,0.6922,roxylean,191
76,0.6916,talent identification program,191
77,0.6915,non denominational,191
78,0.6914,spouse cheating,191
79,0.6911,evaporator coil,191
80,0.6911,panther rims,191
81,0.6911,28 rims,191
82,0.6908,star rims,191
83,0.6906,jrotc uniform,191
84,0.6902,hunting hogs,191
85,0.6896,grand theft auto 4 cheat,191
86,0.6894,grill shrimp,191
87,0.6892,yo mama jokes,191
88,0.6892,ant sting,191
89,0.6892,i can do all things through christ who strengthens me tattoo,191
90,0.6892,words of encouragement,191
91,0.6888,how many faces,191
92,0.6887,5161,191
93,0.6886,ac not cooling,191
94,0.6886,the legend of the poinsettia,191
95,0.6885,download free music videos,191
96,0.6883,dove hunting season,191
97,0.6881,talent identification,191
98,0.6881,custom f150,191
99,0.6876,beaded cross,191
0,0.6503,black talon,192
1,0.6422,make white chocolate,192
2,0.6363,allods,192
3,0.6323,best ak,192
4,0.6304,1996 toyota tacoma,192
5,0.6297,daniel defense,192
6,0.6232,backgrounds myspace,192
7,0.6228,toyota tacoma mpg,192
8,0.6184,kratom,192
9,0.6184,mak 90,192
10,0.6168,96 toyota,192
11,0.6152,single story house,192
12,0.6148,vampire tv,192
13,0.6147,ak47,192
14,0.6127,1996 toyota,192
15,0.6065,isuzu pup,192
16,0.6043,coolchasers,192
17,0.6037,lug pattern,192
18,0.603,ak 47,192
19,0.6026,feed dogs,192
20,0.6018,myspace layouts 2.0,192
21,0.601,class online,192
22,0.6003,93 nissan,192
23,,,192
24,,,192
25,,,192
26,,,192
27,,,192
28,,,192
29,,,192
30,,,192
31,,,192
32,,,192
33,,,192
34,,,192
35,,,192
36,,,192
37,,,192
[truncated: 1,642,704 more chars]
